# Supplementary material for: DGCNN approach links metagenome-derived taxon and functional information providing insight into global soil organic carbon
Source: NPJ Biofilms Microbiomes. 2024 Oct 26;10:113. doi: 10.1038/s41522-024-00583-9 (PMC11513995; doi:10.1038/s41522-024-00583-9)
Supplement: Supplementary file 3 — Supplementary File 2 [file 41522_2024_583_MOESM3_ESM.csv]

Sample	Candida theae	Mesorhizobium kowhaii	Xenophilus sp. L33	Candidatus Gallionella acididurans	uncultured bacterium IN-06	Mucilaginibacter sp. OK098	Verrucomicrobium sp. GAS474	Candidatus Peregrinibacteria bacterium CG_4_10_14_0_2_um_filter_38_24	Verrucomicrobia bacterium Tous-C9LFEB	Verrucomicrobia bacterium LW23	Ramlibacter sp. 18x22-1	Tardiphaga sp. vice278	Microvirga thermotolerans	Mesorhizobium loti	Microvirga lupini	uncultured bacterium Bio7	Pinus canariensis	Oxytricha granulifera	Freesia hybrid cultivar	Streptomyces chlorus	clay_depth	sand_depth	silt_depth	pH_depth	coarse_depth	soilclass	soiltemp0to7cm	temp	totalrain	soilwater0to7cm	totalrain_long	temp_long	soiltemp_0_7_long	soilwater_0_7_long	temp_diff	rain_diff	soiltemp0to7cm_diff	soilwater0to7cm_diff	bulk_depth	Habitat	cation_depth	nitro_depth	orgcarbon_depth
2761A	0	53	73	38	0	36	38	0	33	45	23	20	27	122	23	0	0	0	0	0	41.3	36.8	21.8	4.7	0.87	10	26.41	25.74	2.32E-05	0.45	0.000365331	25.36	26.21	0.47	0.377302471	-0.000342144	0.198242813	-0.01346558	1.05	Moist_tropical_forests	14.8	3.31	54.1
AV103	0	32	66	29	0	22	36	1	46	42	11	23	50	111	20	0	0	0	0	0	25.8	47.2	27	4.2	0.24	0	25.27	25.39	0.000428402	0.41	0.000274354	25.41	25.29	0.39	-0.020331301	0.000154048	-0.021521881	0.018912064	1.11	Moist_tropical_forests	26.1	3.92	58.6
AV104	0	36	65	21	0	21	58	0	96	96	16	9	34	111	15	0	0	0	0	0	28.6	43.9	27.5	4.2	0.3	0	25.27	25.39	0.000428402	0.41	0.000274354	25.41	25.29	0.39	-0.020331301	0.000154048	-0.021521881	0.018912064	1.1	Moist_tropical_forests	27.3	4.76	71.9
AV105	0	23	68	30	0	36	69	0	123	115	13	7	26	79	12	0	0	0	0	0	29.9	21.5	48.6	4.5	0.1	0	25.07	25.49	0.000292469	0.45	0.000409935	25.73	25.53	0.44	-0.231461515	-0.000117466	-0.452752616	0.014196817	1.12	Moist_tropical_forests	18	3.66	55.2
AV110	0	33	63	33	0	24	62	0	116	120	16	13	34	120	23	0	0	0	0	0	23.9	51.8	24.3	4.2	0.31	0	25.22	25.38	0.000388625	0.4	0.000248025	25.4	25.25	0.38	-0.021365387	0.0001406	-0.030430271	0.018948213	1.13	Moist_tropical_forests	28.5	3.66	56.2
AV112	0	26	65	21	0	26	59	1	114	95	8	8	34	105	16	0	0	0	0	0	24.6	48.8	26.6	4.2	0.19	0	25.27	25.39	0.000428402	0.41	0.000274354	25.41	25.29	0.39	-0.020331301	0.000154048	-0.021521881	0.018912064	1.12	Moist_tropical_forests	25.6	3.79	65.5
AV114	0	28	27	21	0	10	22	0	38	18	10	4	22	69	20	0	0	0	0	0	30.8	44.5	24.7	4.3	0.31	0	24.94	24.92	0.000505065	0.42	0.000286656	25.23	25.15	0.39	-0.311990905	0.000218409	-0.211833147	0.024125294	1.16	Moist_tropical_forests	23.7	4.29	60.3
AV117	0	40	29	10	0	10	9	1	31	27	4	8	24	75	17	0	0	0	0	0	26.2	43.5	30.3	4.2	0.17	0	24.79	25.18	0.000823074	0.43	0.000465881	25.76	25.66	0.42	-0.570782934	0.000357193	-0.869669421	0.010811954	1.14	Moist_tropical_forests	19.3	3.36	41.5
AV120	0	25	38	19	0	18	31	1	30	34	6	23	21	86	10	0	0	0	0	0	27.7	42.6	29.6	4.2	0.13	0	24.88	25.27	0.000654182	0.43	0.000439805	25.78	25.66	0.42	-0.501461898	0.000214377	-0.773173345	0.011307778	1.14	Moist_tropical_forests	20.1	3.62	39.7
AV125	0	84	45	57	0	147	49	0	127	125	12	26	27	119	17	1	0	0	0	0	33.1	38.3	28.6	5.5	1.33	3	13.6	14.8	0.000506782	0.4	0.000162945	14.84	13.64	0.33	-0.03844073	0.000343837	-0.043216927	0.066603261	0.85	Tropical_montane_forests	31.8	6.12	117.3
AV127	0	122	109	52	0	62	60	1	127	139	10	26	28	97	13	0	0	0	0	0	34.2	32.1	33.7	5.4	0.93	3	15.96	16.28	0.000269155	0.38	0.00015423	16.53	16.12	0.33	-0.251130499	0.000114925	-0.158377555	0.054984066	0.94	Tropical_montane_forests	23.8	5.26	106.1
G2536	0	56	58	34	0	219	32	0	37	32	11	18	14	98	6	1	0	0	0	0	12	49.7	38.3	5.9	1.03	18	24	25.75	2.80E-05	0.3	0.000104915	18.43	18.46	0.29	7.329071986	-7.69E-05	5.539861098	0.008773697	0.6	Temperate_coniferous_forests	33.9	11.99	151
G2538	0	69	73	56	0	255	170	0	373	317	9	22	17	94	7	1	0	0	0	0	13.5	52	34.6	5.7	0.78	23	18.84	17.39	1.72E-05	0.26	0.000110379	18.33	18.39	0.3	-0.937893361	-9.32E-05	0.45446473	-0.04160158	0.59	Temperate_coniferous_forests	41.3	12.26	127.5
G2620	0	106	55	35	0	63	27	0	40	60	18	15	37	109	22	0	0	0	0	0	12.4	53.3	34.4	6.4	0.93	18	15.93	15.37	0.000619384	0.38	0.000123274	16.8	16.88	0.32	-1.422956523	0.00049611	-0.954547497	0.063592153	0.66	Temperate_deciduous_forests	33.9	11.47	82.2
G2629	0	66	124	55	0	234	90	1	108	117	15	30	29	100	6	0	0	1	0	0	17.4	42.3	40.2	5.1	1.03	12	15.35	14.14	0.000478337	0.39	0.000135864	17.1	17.5	0.28	-2.954158901	0.000342473	-2.152117445	0.110011262	0.61	Temperate_deciduous_forests	35.3	10	184.1
G2640	0	80	64	18	0	88	36	1	70	83	13	19	36	121	17	0	0	0	0	0	8.4	79.6	12	6.4	1.33	23	22.38	21.39	0	0.09	2.95E-05	19.33	20.63	0.09	2.063261109	-2.95E-05	1.745277493	-0.001665148	1.07	Mediterrean	25.2	2.56	55.8
G2643	0	58	51	16	0	154	72	0	121	122	6	20	12	72	8	0	0	0	0	0	6.3	83	10.6	6.4	1.31	23	21.1	19.43	0	0.08	3.27E-05	18.52	20.47	0.08	0.907511579	-3.27E-05	0.630110608	0.005991363	1.08	Mediterrean	26.2	2.41	44.8
G2648	0	94	59	14	0	190	172	0	454	423	10	7	21	70	15	0	0	0	0	0	11.3	81.8	6.9	5.7	1.34	23	19.02	17.77	0.000105552	0.09	4.44E-05	18.43	19.5	0.1	-0.658745467	6.11E-05	-0.479819255	-0.005507814	1.17	Mediterrean	23.8	3.02	49.4
G2650	0	45	46	17	0	113	24	0	45	40	63	16	80	93	45	0	0	0	0	0	7.4	84.7	7.9	6.4	0.96	17	24.16	19.83	1.50E-08	0.14	2.80E-05	19.97	22.12	0.17	-0.136218919	-2.80E-05	2.03906674	-0.035186665	1.03	Mediterrean	17	1.6	30.8
G2653	0	34	52	35	0	9	36	0	63	79	9	11	26	70	18	0	0	0	0	0	36	34.6	29.4	5.2	0.6	10	25.27	24.9	3.06E-05	0.28	0.000154212	25.44	25.72	0.3	-0.545373122	-0.000123635	-0.449403327	-0.019652046	1.08	Moist_tropical_forests	21.4	3.78	75.4
G2655	0	344	306	184	0	111	200	0	311	349	92	134	236	661	124	0	0	0	0	0	40.6	33.5	25.9	5.2	0.7	6	25.27	24.9	3.06E-05	0.28	0.000154212	25.44	25.72	0.3	-0.545373122	-0.000123635	-0.449403327	-0.019652046	1.1	Moist_tropical_forests	21.7	3.92	73.2
G2657	0	193	165	87	0	61	81	3	154	186	48	61	88	304	53	0	0	0	0	0	40.6	33.5	25.9	5.2	0.7	6	25.27	24.9	3.06E-05	0.28	0.000154212	25.44	25.72	0.3	-0.545373122	-0.000123635	-0.449403327	-0.019652046	1.1	Moist_tropical_forests	21.7	3.92	73.2
G2658	0	251	209	91	0	110	112	1	170	172	111	79	191	452	92	1	0	0	0	0	40.3	34.3	25.3	5.2	0.69	10	25.27	24.9	3.06E-05	0.28	0.000154212	25.44	25.72	0.3	-0.545373122	-0.000123635	-0.449403327	-0.019652046	1.13	Moist_tropical_forests	21.7	3.22	55.1
G2659	0	167	164	62	0	44	63	2	124	170	72	35	191	369	92	0	0	0	0	0	30.7	34.9	34.3	5.3	0.84	10	25.71	25.27	0.000691047	0.35	0.000121515	24.89	25.12	0.28	0.388755084	0.000569533	0.590411309	0.070132981	1.12	Moist_tropical_forests	21.6	3.4	56.6
G2660	0	178	98	53	0	43	61	0	80	118	178	35	336	238	218	0	0	0	0	0	31	33.8	35.3	5.5	0.57	10	23.4	22.84	6.07E-06	0.19	7.89E-05	24.24	24.65	0.22	-1.393056743	-7.28E-05	-1.245830971	-0.031183868	1.13	Moist_tropical_forests	20.7	3.05	54.9
G2661	0	170	175	72	0	52	49	0	132	161	76	29	141	389	80	0	0	0	0	0	36.5	32.5	30.9	5.2	0.87	10	24.45	23.82	0.000117363	0.26	0.000720855	23.36	24.29	0.25	0.453430083	-0.000603491	0.162208946	0.001672038	1.08	Moist_tropical_forests	24.7	4.01	79.3
G2664	0	222	121	55	0	66	94	0	139	172	45	46	134	352	67	0	0	0	0	0	39.5	30.3	30.2	5.1	0.96	6	22.94	21.97	0.000439795	0.28	0.000615542	22.64	23.54	0.26	-0.67007415	-0.000175747	-0.596295736	0.011831857	1.05	Moist_tropical_forests	25.1	3.71	102.6
G2677	0	276	466	116	0	393	244	4	392	471	79	96	183	682	71	0	0	0	0	0	36.7	31.2	32.1	5.1	1.05	3	17.42	17.43	0.000164348	0.41	0.000397491	17.9	17.73	0.39	-0.468884363	-0.000233143	-0.307374454	0.016438106	0.88	Tropical_montane_forests	26	5.64	97.7
G2679	0	381	334	143	0	273	252	0	467	488	51	100	140	504	74	9	0	0	0	0	34.8	33.2	32	5.2	0.83	3	17.42	17.43	0.000164348	0.41	0.000397491	17.9	17.73	0.39	-0.468884363	-0.000233143	-0.307374454	0.016438106	0.88	Tropical_montane_forests	22.7	5.37	87
G2700	0	207	360	317	0	297	258	1	573	646	63	170	129	473	53	6	0	0	0	0	23.9	39.7	36.4	5	1.71	3	18.09	17.19	0.00292774	0.42	0.000752927	17.55	17.68	0.41	-0.351663716	0.002174813	0.404206207	0.014662826	0.78	Grasslands_and_shrublands	37.5	7.55	161.4
G2728	0	488	280	140	0	110	138	1	256	280	38	125	131	422	50	5	0	0	0	0	32.3	33.5	34.2	5.2	1.13	3	16.62	16.24	0.000273496	0.42	0.000752927	17.55	17.68	0.41	-1.310405277	-0.000479431	-1.06485693	0.012001718	0.88	Tropical_montane_forests	26.3	5.95	107.9
G2733	0	488	447	113	0	464	632	0	1162	1173	95	82	158	631	65	0	0	0	0	0	31.6	34.6	33.7	5.3	0.87	3	15.54	15.65	6.75E-05	0.4	0.000676677	15.67	15.69	0.41	-0.020409598	-0.00060918	-0.14974195	-0.008419853	0.82	Tropical_montane_forests	27.3	5.29	89.6
G2736	0	396	491	134	0	186	142	1	223	235	66	131	149	512	60	2	0	0	0	0	33.2	29.2	37.6	5.4	1.09	3	19.07	18.78	0.000153399	0.44	0.000534534	17.7	18.09	0.44	1.082276144	-0.000381135	0.981844283	-0.004579345	0.85	Tropical_montane_forests	25.6	5.86	101.7
G2742	0	513	502	116	0	360	249	0	393	442	61	73	123	555	64	2	0	0	0	0	34	33.9	32.1	5.2	0.66	6	18.09	17.54	0.000160748	0.37	0.000430941	17.57	17.5	0.4	-0.029480816	-0.000270193	0.593736052	-0.02255443	0.85	Tropical_montane_forests	25.7	5.53	94.8
G2745	0	17	19	9	0	5	14	0	20	29	37	13	83	56	34	0	0	0	0	0	9.1	78.6	12.3	6	1.71	10	22.37	21.21	0	0.2	2.17E-05	26.62	27.28	0.19	-5.411349861	-2.17E-05	-4.906601869	0.00314161	1.33	Savannas	13.3	1.05	24.2
G2745X	0	138	49	13	0	34	31	0	76	88	21	8	31	142	20	2	0	0	0	0	14.2	61.4	24.4	5.9	1.2	23	0.06	-0.72	1.46E-06	0.19	6.22E-05	-1.32	0.1	0.19	0.602525516	-6.07E-05	-0.038059715	0.006722472	1.02	Temperate_deciduous_forests	44.6	8.79	107.3
G2747	0	16	14	13	0	6	13	0	10	30	15	8	75	39	12	0	0	0	0	0	21.4	60.6	18	6.1	1.26	21	23.16	22.04	0	0.08	1.67E-05	26.85	27.55	0.09	-4.816892003	-1.67E-05	-4.390376725	-0.016746296	1.31	Savannas	17.8	1.95	29.6
G2751	0	25	23	15	0	5	20	1	19	26	52	12	159	55	66	0	0	0	0	0	15.5	67.4	17.1	6.2	1.32	4	17.86	16.86	0	0.13	2.04E-06	23.53	23.82	0.12	-6.67586632	-2.04E-06	-5.965262491	0.004045221	1.43	Savannas	10.6	1.28	14
G2755	0	22	40	15	0	18	19	0	21	34	30	10	49	73	23	0	0	0	0	0	17	59.1	23.9	6	1.61	10	25.42	24.65	0	0.14	1.14E-06	24.43	24.82	0.15	0.221262801	-1.14E-06	0.599727115	-0.008151168	1.33	Dry_tropical_forests	14.5	1.05	23
G2755X	0	55	114	62	0	290	246	0	664	599	10	25	14	87	11	3	0	0	0	0	14.1	63.7	22.2	6	1.06	12	14.72	13.25	7.28E-05	0.25	8.19E-05	15.08	16.31	0.18	-1.830985711	-9.16E-06	-1.581938531	0.077220996	0.78	Temperate_coniferous_forests	34.6	8.88	112.9
G2757X	0	150	157	60	0	143	103	2	198	213	21	19	30	195	13	1	0	0	0	0	17.5	56.5	26	5.4	1.04	23	14.3	14.18	0	0.03	7.65E-05	14.16	14.09	0.03	0.020482657	-7.65E-05	0.210197752	0.005907986	0.86	Temperate_coniferous_forests	40.3	9.19	158.9
G2758	0	57	42	26	0	6	23	0	25	36	7	14	33	77	9	0	0	0	0	0	36	33.1	30.9	4.7	0.68	6	25.21	24.8	0.000602005	0.49	0.000300321	24.75	25.55	0.45	0.051297304	0.000301684	-0.342564894	0.042940314	0.9	Moist_tropical_forests	25.5	5.06	76.8
G2760	0	88	38	49	0	11	22	0	40	34	15	15	33	124	20	0	0	0	0	0	37	38	25	4.6	1	10	27.7	26.74	1.99E-05	0.42	0.000349784	26.39	27.61	0.43	0.350731362	-0.000329921	0.087415306	-0.01451737	1.11	Moist_tropical_forests	14.9	3.99	59.4
G2788	0	114	104	42	0	134	43	0	67	109	19	19	28	130	17	2	0	0	0	0	16.1	57.3	26.6	5.1	1.02	12	1.94	0.41	5.22E-05	0.25	6.80E-05	-0.88	0.44	0.25	1.287352495	-1.58E-05	1.49913525	0.00832629	0.84	Temperate_deciduous_forests	36.6	9.6	148.6
G2829	0	59	41	11	0	21	30	0	60	88	21	7	37	91	19	1	0	0	0	0	16.1	55.8	28.1	5.6	1.34	6	9.21	11.99	3.01E-05	0.01	9.78E-05	18.03	18.21	0	-6.039277826	-6.77E-05	-9.007338176	0.002085639	0.92	Temperate_deciduous_forests	49.2	10.32	120.6
G2831	0	99	36	26	0	21	27	1	43	73	22	8	14	100	11	0	0	0	0	0	18.3	55.5	26.1	6.4	0.85	12	15.4	14.69	2.51E-05	0.33	0.000121937	18.24	18.3	0.27	-3.554677975	-9.68E-05	-2.897493652	0.062301723	0.67	Temperate_deciduous_forests	33.2	9.89	67.6
G2836	0	35	71	45	0	78	172	0	466	432	7	15	18	60	5	0	0	0	0	0	5.8	53.7	40.5	4.8	1.31	6	11.53	12.44	3.47E-05	0.24	0.000149211	12.68	12.26	0.23	-0.237392417	-0.000114495	-0.735920917	0.009860221	0.6	Boreal_forests	41.8	8.63	177.6
G2838	0	76	42	50	0	98	52	0	101	88	6	42	22	102	7	0	0	0	0	0	9.7	48.8	41.5	5.8	11.76	6	12.78	12.94	0.000104139	0.38	0.00013363	12.06	12.81	0.33	0.877167517	-2.95E-05	-0.03022176	0.051896207	0.68	Boreal_forests	29.2	7.59	158.6
G2840	0	66	51	77	0	148	277	0	663	607	14	20	19	98	6	1	0	0	0	0	9.6	52.7	37.7	5.1	1.52	6	12.37	12.62	7.69E-06	0.41	0.000134106	14.52	13.67	0.43	-1.899302522	-0.000126419	-1.293955149	-0.022268989	0.71	Boreal_forests	45.5	9.8	196.4
G2844	0	116	90	36	0	134	38	0	63	72	30	18	30	153	18	0	0	0	0	0	17.8	46.4	35.8	5.3	1.04	18	1.49	-0.62	7.95E-06	0.39	8.96E-05	2.04	2.43	0.38	-2.659747484	-8.17E-05	-0.944014519	0.015012558	0.64	Temperate_coniferous_forests	32.2	10.16	95.2
G2846	0	97	51	22	0	24	18	0	58	89	16	11	30	136	18	1	0	0	0	0	12.6	67.7	19.7	6.2	0.91	12	12.25	10.67	6.80E-05	0.09	0.000106976	13.81	14.73	0.08	-3.132552627	-3.90E-05	-2.478447521	0.011248622	0.7	Temperate_deciduous_forests	35	9.8	120.1
G2847	0	215	71	45	0	69	37	0	76	118	30	16	34	180	11	2	0	0	0	0	21	48.2	30.8	6.2	0.89	6	11.12	11.34	4.09E-05	0.29	9.54E-05	12.98	13.34	0.25	-1.633612895	-5.44E-05	-2.226678918	0.039365409	0.8	Temperate_deciduous_forests	35	8.34	88.8
G2907	0	28	30	30	0	10	13	0	35	36	24	17	44	76	26	0	0	0	0	0	37.3	26.6	36.1	5.5	1.64	0	21.57	21.85	5.13E-05	0.44	5.32E-05	17.66	18.25	0.36	4.184561146	-1.83E-06	3.318653408	0.077462448	1.07	Moist_tropical_forests	19.8	3.13	40.1
G2969	0	36	66	36	0	82	33	0	44	47	7	17	39	119	11	0	0	0	0	0	32.6	31.5	35.9	5.2	2.07	18	20.41	20.87	1.25E-05	0.44	0.000181872	20.7	20.74	0.42	0.172109751	-0.000169369	-0.330218772	0.020679074	0.95	Tropical_montane_forests	19.9	7.2	72.8
G2971	0	73	43	40	0	71	35	0	76	86	18	23	24	96	17	0	0	0	0	0	22.6	50.8	26.6	5.4	1.06	12	6.41	6.15	3.62E-05	0.35	9.35E-05	6.87	7.15	0.31	-0.717720583	-5.73E-05	-0.746466104	0.034621991	0.8	Temperate_deciduous_forests	42.3	9.61	131.6
G3050	0	25	45	16	0	18	25	0	44	43	84	9	70	68	36	0	0	0	0	0	22.8	34.3	42.9	5.7	1.86	6	24.39	24.68	0.000381949	0.48	0.000299031	23.86	23.87	0.44	0.822696726	8.29E-05	0.519025066	0.037889846	1.12	Dry_tropical_forests	25	2.88	51.5
G3051	0	16	22	9	0	8	9	0	19	28	21	1	38	25	20	0	0	0	0	0	24.6	34.2	41.3	6.1	2.21	6	24.39	24.68	0.000381949	0.48	0.000299031	23.86	23.87	0.44	0.822696726	8.29E-05	0.519025066	0.037889846	1.27	Dry_tropical_forests	20.3	3.6	44.2
G3055	0	28	28	11	0	27	21	0	19	29	21	9	24	79	14	0	0	0	0	0	24.4	45.3	30.3	5.7	2.33	18	24.38	25.49	0	0.26	4.91E-06	24.48	23.91	0.26	1.00792282	-4.91E-06	0.466795255	0.000237523	1.18	Moist_tropical_forests	25.4	4.85	43.9
G3057	0	27	24	10	0	17	21	0	15	26	19	8	28	70	18	0	0	0	0	0	27.1	42.5	30.5	5.4	1.79	0	22.95	24.05	7.67E-08	0.29	8.09E-06	23.12	22.61	0.3	0.935121915	-8.01E-06	0.342730039	-0.010093839	1.1	Moist_tropical_forests	24.9	4.02	42.6
G3059	0	17	35	9	0	14	12	0	31	36	18	10	25	59	16	0	0	0	0	0	30.1	45.5	24.4	5.6	1.2	0	24.8	25.01	0	0.27	8.87E-06	24.21	24.36	0.29	0.796075155	-8.87E-06	0.435503897	-0.014622078	1.17	Moist_tropical_forests	19.7	2.64	32.6
G3060	0	26	16	12	0	25	16	1	25	31	23	10	19	63	11	0	0	0	0	0	30.7	46.4	22.8	5.7	1.37	0	24.8	25.01	0	0.27	8.87E-06	24.21	24.36	0.29	0.796075155	-8.87E-06	0.435503897	-0.014622078	1.26	Dry_tropical_forests	18.6	2.68	25
G3308	0	38	31	16	0	15	15	0	28	30	27	3	74	52	32	1	0	0	0	0	16.2	57.1	26.6	5.9	1.23	23	0.69	0.74	7.82E-05	0.19	4.61E-05	4.74	4.65	0.15	-3.99453196	3.21E-05	-3.962958226	0.037970221	0.93	Temperate_deciduous_forests	42.9	9.06	137.8
G3318	0	36	22	46	0	10	22	8	49	32	15	29	40	126	22	0	0	0	0	0	14.2	57.9	28	6.2	1.21	24	0	-0.32	9.90E-05	0.31	4.90E-05	5.15	5.22	0.26	-5.468258362	5.00E-05	-5.218608178	0.055694997	0.91	Temperate_deciduous_forests	38	9.06	107.8
G3426	0	83	72	55	0	76	33	0	49	81	24	24	32	84	10	2	0	0	0	0	11.2	50.5	38.3	6.3	0.92	18	14.47	14.84	0.000122585	0.3	8.38E-05	12.17	12.17	0.34	2.669237268	3.88E-05	2.294220212	-0.037349889	0.69	Temperate_deciduous_forests	33.5	9.86	91.4
G3429	0	98	72	48	0	61	26	0	46	46	26	25	28	131	16	2	0	0	0	0	13.1	62.3	24.7	6	1.39	6	15.6	15.89	0.000102285	0.26	7.74E-05	13.59	14.03	0.2	2.308280179	2.49E-05	1.575095955	0.053983593	0.73	Temperate_deciduous_forests	35.6	9.09	104.7
G3484	0	84	109	26	0	209	29	0	46	41	86	16	64	164	33	2	0	0	0	0	34	32.9	33.1	6.4	2	6	19.69	16.47	5.99E-05	0	0.000112337	18.33	19.91	0	-1.864610588	-5.24E-05	-0.213409674	-1.65E-07	1.15	Grasslands_and_shrublands	22.9	5.71	100.2
G3487	0	43	43	9	0	34	19	1	23	43	22	13	60	135	28	0	0	0	0	0	31.5	41.4	27.1	6.8	1.49	18	20.4	18.34	8.26E-06	0	0.000112337	18.33	19.91	0	0.008218684	-0.000104072	0.491691007	8.12E-07	1.28	Temperate_deciduous_forests	22.4	5.01	80.2
G3504	0	128	97	18	0	79	52	1	50	66	42	17	54	175	25	1	0	0	0	0	34	32.9	33.1	6.4	2	6	19.69	16.47	5.99E-05	0	0.000112337	18.33	19.91	0	-1.864610588	-5.24E-05	-0.213409674	-1.65E-07	1.15	Temperate_deciduous_forests	22.9	5.71	100.2
S04	0	22	25	10	0	55	35	0	47	65	18	5	21	53	10	0	0	0	0	0	29.8	48.6	21.6	5.2	0.83	0	25.51	25.72	1.39E-05	0.19	0.00022277	24.43	24.61	0.22	1.289780612	-0.000208903	0.89790971	-0.028144568	1.09	Dry_tropical_forests	21.5	2.23	66.3
S05	0	38	34	14	0	53	49	0	87	112	16	17	26	81	10	0	0	0	0	0	29.8	48.6	21.6	5.2	0.83	0	25.51	25.72	1.39E-05	0.19	0.00022277	24.43	24.61	0.22	1.289780612	-0.000208903	0.89790971	-0.028144568	1.09	Dry_tropical_forests	21.5	2.23	66.3
S06	0	38	70	38	0	31	58	0	120	92	4	17	26	81	11	0	0	0	0	0	31.3	43.9	24.8	5	0.7	6	21.97	21.61	2.65E-05	0.41	0.000317579	20.36	20.72	0.39	1.248567197	-0.000291114	1.256862606	0.017290451	1.11	Moist_tropical_forests	21.8	3.51	50.9
S10	0	32	19	8	0	26	31	0	44	40	13	12	29	54	14	0	0	0	0	0	24.8	55.8	19.4	6.1	1.19	4	19.7	17.12	6.68E-05	0.26	8.09E-06	17.53	18.9	0.18	-0.405714195	5.87E-05	0.801494783	0.07887282	1.4	Savannas	11	1.51	18.4
S103	0	48	90	27	0	48	38	1	46	50	33	12	37	103	30	0	0	0	0	0	27.7	33.2	39.1	5.4	1.42	2	19.94	21.05	0	0.42	0.000163231	23.12	23.41	0.42	-2.0651338	-0.000163231	-3.469788387	-0.008862073	1.07	Temperate_coniferous_forests	21.2	3.83	51
S107	0	121	99	79	0	308	63	0	107	120	5	45	26	150	19	5	0	0	0	0	23.7	32.2	44.1	5.7	1.99	18	-5.77	-20.54	5.12E-05	0.32	2.77E-05	-17.85	-3.47	0.31	-2.687115008	2.35E-05	-2.297131583	0.006002042	1.04	Boreal_forests	31.8	8.49	127.5
S108	0	87	85	48	0	134	43	0	59	71	8	16	17	89	7	0	0	0	0	0	22.6	31.5	45.9	5.7	1.74	18	-15.16	-18.06	2.29E-05	0.3	1.76E-05	-16	-7.41	0.3	-2.06064376	5.31E-06	-7.75021167	-3.84E-05	1.08	Boreal_forests	30.4	8.31	92.9
S110	0	58	26	15	0	42	16	0	20	31	41	4	38	67	22	0	0	0	0	0	18.4	42.5	39.2	6.6	1.64	6	-9.37	-10.94	0	0.31	6.20E-06	-8.93	-7.74	0.28	-2.005012493	-6.20E-06	-1.62787376	0.029683223	1.12	Temperate_coniferous_forests	18	4.38	56.3
S111	0	121	38	16	0	32	32	0	24	49	27	8	59	97	25	1	0	0	0	0	17.8	43.1	39.1	6.7	1.75	6	-9.37	-10.94	0	0.31	6.20E-06	-8.93	-7.74	0.28	-2.005012493	-6.20E-06	-1.62787376	0.029683223	1.14	Temperate_deciduous_forests	17.1	4.52	62
S114	0	60	50	44	0	71	42	0	81	70	10	25	11	91	5	0	0	0	0	0	19.4	34.5	46.1	4.8	1.56	23	3.7	1.83	8.68E-05	0.39	0.000102774	7.3	7.27	0.37	-5.464360671	-1.59E-05	-3.562789197	0.012646189	0.88	Boreal_forests	51.9	10.39	132.8
S12	0	27	25	9	0	46	34	0	54	73	12	3	15	48	9	0	0	0	0	0	29.8	55.2	15	5.3	0.87	12	25.92	25.2	0.000796675	0.23	0.000318133	25	25.78	0.18	0.194731355	0.000478543	0.136742393	0.055306149	1.01	Dry_tropical_forests	22.6	2.75	74.6
S120	1	960	933	554	1	596	698	3	1161	1315	245	685	665	1948	264	3	1	0	1	1	5.6	74.9	19.6	4.5	1.76	23	3.29	4.59	5.80E-05	0.29	0.000158913	0.85	1.53	0.27	3.736720587	-0.000100891	1.761783542	0.021679514	0.79	Moist_tropical_forests	37.2	14	305.6
S121	0	57	75	72	0	121	43	0	103	90	9	27	32	124	10	1	0	0	0	0	30.9	22.6	46.5	5.5	1.78	6	23.8	24.15	7.70E-05	0.23	0.000104609	18.7	18.97	0.28	5.44800721	-2.76E-05	4.827300168	-0.054985925	1.15	Temperate_deciduous_forests	26.5	6.01	71.5
S122	0	59	53	50	0	66	21	0	29	34	17	28	39	99	8	2	0	0	0	0	18.5	40.2	41.3	6.4	1.51	6	5.15	3.86	6.23E-05	0.38	0.000123752	7.26	8.06	0.35	-3.396952245	-6.15E-05	-2.902453111	0.036164957	0.98	Temperate_deciduous_forests	22.5	4.89	80.3
S125	0	75	62	30	0	82	23	0	49	62	26	19	71	128	38	1	0	0	0	0	22.8	37.4	39.9	6.3	1.67	6	27	25.38	0	0.1	1.06E-05	24	26.22	0.1	1.378602141	-1.06E-05	0.783085954	-0.003764281	0.96	Temperate_deciduous_forests	20.2	6.17	79.6
S128	0	44	74	10	0	43	16	0	24	29	67	11	74	78	41	0	0	0	0	0	38.5	24.6	36.9	6.9	1.65	6	22.64	20	5.26E-08	0.06	0.000107536	19.26	21.12	0.08	0.734108735	-0.000107484	1.521802927	-0.024786545	1.17	Temperate_deciduous_forests	21.2	4.23	77
S129	0	70	51	28	0	52	22	0	29	52	30	14	58	98	20	1	0	0	0	0	19.4	39.9	40.6	6.7	1.68	6	10.67	9.81	0.000223342	0.24	0.000103004	10.56	11.47	0.23	-0.745061039	0.000120338	-0.803164309	0.008319267	1.21	Temperate_deciduous_forests	22.3	3.29	56.2
S131	0	67	67	49	0	195	36	0	49	55	11	20	27	112	11	2	0	0	0	0	23.9	36.6	39.5	5.6	0.75	1	25.84	26.58	4.00E-05	0.18	5.41E-05	20.37	20.62	0.22	6.209330765	-1.41E-05	5.223591561	-0.035650422	1.1	Temperate_coniferous_forests	31	9.93	91.1
S137	0	145	75	68	0	177	60	0	112	112	10	21	34	178	21	0	0	0	0	0	22	43.6	34.4	5.7	1.12	1	15.64	16.83	3.78E-05	0.32	0.000107223	16.22	15.18	0.3	0.613927869	-6.94E-05	0.460535902	0.019173641	0.81	Boreal_forests	33.4	7.65	63.7
S139	0	57	39	17	0	33	19	0	23	35	25	8	35	70	19	0	0	0	0	0	14.7	50.7	34.5	6.1	1.78	6	20.45	19.14	4.56E-08	0.04	1.39E-05	19.65	20.58	0.05	-0.507829865	-1.38E-05	-0.135179384	-0.004463959	1.17	Mediterrean	23.2	4.62	77.4
S140	0	62	88	20	0	25	50	0	112	108	13	8	22	86	7	1	0	0	0	0	21.2	51.9	26.9	6	1.63	6	19.19	19.03	1.11E-05	0.03	1.61E-05	18.07	18.48	0.04	0.955511025	-5.00E-06	0.708351571	-0.004111739	1.16	Mediterrean	21.2	4.38	77.8
S141	0	83	46	17	0	80	25	0	44	63	30	13	28	126	16	0	0	0	0	0	38.4	14.7	46.9	6.8	1.63	6	3.79	4.86	6.96E-05	0.37	8.98E-05	1.3	3.46	0.36	3.561460936	-2.02E-05	0.331113928	0.010541071	1.26	Temperate_deciduous_forests	21.8	3.84	42.4
S142	0	189	91	51	0	83	60	1	92	73	19	63	73	256	49	0	0	0	0	0	27.6	38.2	34.2	5.4	0.81	6	21.32	21.1	0.000145746	0.43	0.000272548	21.36	21.66	0.4	-0.267097248	-0.000126803	-0.335071113	0.021070602	0.88	Moist_tropical_forests	22.5	6.8	76.8
S143	0	35	31	16	0	14	11	1	13	26	23	18	42	59	26	0	0	0	0	0	32.2	34.1	33.7	5.4	0.69	0	23.24	23.66	0.000158219	0.38	0.000230853	23.93	23.81	0.35	-0.271530674	-7.26E-05	-0.576609112	0.036861774	1.15	Moist_tropical_forests	16.8	3.47	36.7
S148	0	57	29	28	0	23	18	1	33	26	26	30	35	113	19	0	0	0	0	0	30.9	36.9	32.2	5.2	0.64	6	21.74	21.05	0.000490022	0.4	0.000169483	21.55	22.37	0.36	-0.500844009	0.000320538	-0.627246143	0.04496196	0.86	Moist_tropical_forests	19.3	5.68	67.9
S149	0	103	155	58	0	497	100	0	196	200	43	41	24	193	25	0	0	0	0	0	18.9	51.2	29.9	6	1.32	18	3.42	4.97	0	0.35	0.000236364	2.49	3.26	0.44	2.477722432	-0.000236364	0.162088442	-0.083899355	1.04	Temperate_coniferous_forests	21.9	2.78	70.5
S150	0	24	42	11	0	50	27	0	29	39	23	15	91	72	41	1	0	0	0	0	21.5	40.1	38.4	6.1	1.12	18	8.32	8.64	0	0.16	0.000170912	8.28	7.95	0.33	0.356788385	-0.000170912	0.371831959	-0.176974014	1.36	Temperate_deciduous_forests	22.9	3.11	28.5
S159	0	131	129	68	0	118	45	0	125	128	16	54	31	135	11	1	0	0	0	0	11.7	57	31.3	4.8	1.45	23	-1.9	-8.46	1.69E-05	0.39	0.000128547	-4.62	-0.92	0.36	-3.845164585	-0.000111686	-0.980647133	0.029497569	0.9	Temperate_deciduous_forests	30.7	4.28	53.2
S162	1	113	53	51	1	109	54	0	68	93	3	37	20	122	5	1	1	1	1	1	23.8	36.8	39.3	5.1	0.53	6	-11.96	-14.39	0	0.24	2.73E-05	-22.31	-9.66	0.21	7.925422953	-2.73E-05	-2.302590325	0.021195167	0.51	Arctic_tundra	69.2	13.1	391.7
S165	0	74	20	12	0	50	25	0	19	40	16	16	30	85	26	0	0	0	0	0	26.1	47.9	26	6	1.55	18	10.38	9.73	3.01E-06	0.12	2.53E-05	11.45	11.04	0.17	-1.724954272	-2.23E-05	-0.652690626	-0.052351075	1.23	Tropical_montane_forests	28	2.69	34.3
S168	0	118	220	44	0	121	335	0	979	885	12	39	20	105	11	2	0	0	0	0	27	46.2	26.8	5.2	1.19	3	13.64	13.11	7.40E-06	0.33	0.00013442	14.14	16.22	0.29	-1.034982623	-0.000127017	-2.580284295	0.036139359	0.83	Southern_temperate_forests	30.7	6.32	161.8
S169	0	155	235	60	0	357	170	1	496	492	15	45	22	117	21	3	0	0	0	0	27.5	35	37.5	5.4	1.56	3	10.84	10.24	0.000117332	0.37	0.000321181	11.54	12.52	0.37	-1.303416006	-0.000203848	-1.676013294	0.005160989	0.91	Southern_temperate_forests	33.6	6.55	148.9
S17	0	29	25	13	0	4	14	0	33	41	42	5	130	67	84	0	0	0	0	0	19.6	57.8	22.5	6.2	1.29	18	31.28	31.5	2.13E-07	0.22	0.00010333	29.27	29.43	0.28	2.236840052	-0.000103117	1.857438795	-0.0662085	1.33	Savannas	10.2	1.13	18.1
S171	0	148	103	74	0	36	154	0	344	363	11	58	28	112	9	1	0	0	0	0	29.7	36.7	33.6	5	1.51	3	11.33	11.59	5.96E-05	0.37	0.000235932	12.28	12.32	0.36	-0.689465992	-0.000176348	-0.982479019	0.00579029	0.77	Southern_temperate_forests	37.1	6.58	167.9
S174	0	27	25	9	0	14	11	0	8	25	17	5	25	52	17	0	0	0	0	0	28.7	47.8	23.6	5.6	0.76	0	25.53	25.07	6.19E-06	0.3	0.000344748	25.1	25.51	0.35	-0.03138441	-0.000338561	0.020789673	-0.050866145	1.2	Moist_tropical_forests	15.5	2.08	41.3
S177	0	40	30	16	0	19	24	0	41	39	16	12	35	72	17	0	0	0	0	0	33.7	45.3	20.9	5.7	0.88	10	25.77	24.86	1.33E-05	0.3	0.000306841	24.83	25.5	0.36	0.029518109	-0.000293573	0.270713493	-0.061694587	1.26	Moist_tropical_forests	10.5	1.49	21.5
S181	0	151	136	61	0	74	71	0	110	123	7	29	27	193	14	2	0	0	0	0	25.1	48.6	26.3	5	1.21	3	6.25	4.48	0.000823511	0.38	0.000181844	7.75	7.43	0.33	-3.265997093	0.000641666	-1.178918035	0.04853885	0.83	Southern_temperate_forests	39.5	8.73	265.1
S186	0	137	122	87	0	55	42	0	69	92	20	37	30	122	17	2	0	0	0	0	31.2	46.6	22.2	5.2	1.33	6	9.73	8.98	5.80E-05	0.37	0.000134617	11.31	11.65	0.35	-2.326725391	-7.67E-05	-1.922215163	0.018681953	0.86	Southern_temperate_forests	35	5.93	188
S187	0	128	52	27	0	39	23	0	33	62	27	12	29	139	27	0	0	0	0	0	18.4	42.4	39.1	6.8	1.68	6	12.36	12.96	0	0.28	5.83E-05	8.16	8.67	0.32	4.800852087	-5.83E-05	3.687545857	-0.033433314	1.16	Temperate_deciduous_forests	17	4.26	49.5
S188	0	72	38	17	0	89	20	1	31	35	15	5	33	96	21	0	0	0	0	0	19.9	31.4	48.7	5.8	1.47	6	8.56	9.55	0	0.39	7.79E-05	5.39	5.22	0.34	4.164600134	-7.79E-05	3.33643121	0.044525921	1.09	Temperate_deciduous_forests	29.1	5.97	116.3
S190	0	24	16	5	0	4	6	0	12	17	65	9	41	48	26	0	0	0	0	0	33.5	42.2	24.3	5.7	0.22	10	23.24	22.12	0.001499082	0.49	0.000325864	21.7	22.95	0.48	0.425253574	0.001173218	0.293917323	0.014756684	1.33	Savannas	8.6	1.47	20.1
S193	0	74	37	21	0	17	18	0	37	33	109	18	59	82	35	0	0	0	0	0	33.5	42.2	24.3	5.7	0.22	10	23.24	22.12	0.001499082	0.49	0.000325864	21.7	22.95	0.48	0.425253574	0.001173218	0.293917323	0.014756684	1.33	Savannas	8.6	1.47	20.1
S194	0	19	21	11	0	29	6	0	21	27	32	9	34	50	26	0	0	0	0	0	20.9	57.7	21.3	5.9	0.42	0	21.24	19.34	0	0.16	5.39E-05	18.46	19.57	0.25	0.875609806	-5.39E-05	1.667312322	-0.090018491	1.53	Savannas	9.2	1.18	13.5
S195	0	30	16	6	0	20	13	0	17	22	16	7	21	52	8	0	0	0	0	0	17.7	68.5	13.8	6.3	0.52	18	18.57	16.6	1.86E-05	0.16	6.53E-05	18.47	19.4	0.25	-1.871757716	-4.67E-05	-0.827163291	-0.08533768	1.54	Savannas	11.4	0.93	11.4
S196	0	74	156	27	0	188	87	0	220	190	6	13	25	108	12	2	0	0	0	0	21.8	30.2	48	5.1	0.58	0	7.76	8.38	2.60E-06	0.39	0.000111431	5.02	4.68	0.46	3.353683857	-0.000108835	3.083455374	-0.071824289	1.35	Temperate_deciduous_forests	13.5	3.24	41.9
S197	0	111	100	36	0	174	57	0	85	107	23	29	32	136	29	1	0	0	0	0	26.9	39.7	33.4	5.1	0.45	0	7.82	8.39	2.60E-06	0.38	0.000111789	4.9	4.61	0.46	3.492962922	-0.000109193	3.204465078	-0.076618866	1.36	Temperate_deciduous_forests	12.1	4.08	43.5
S199	0	29	18	13	0	2	9	0	13	24	29	10	61	54	28	0	0	0	0	0	22	54.2	23.8	5.8	1.47	0	22.89	23.9	0.000244364	0.49	0.000391215	23.77	23.11	0.49	0.131493232	-0.000146852	-0.223639804	-9.44E-05	1.21	Moist_tropical_forests	12.9	2.25	24.8
S20	0	210	193	79	0	314	91	0	146	160	38	53	54	235	22	1	0	0	0	0	20.5	37.6	41.9	5.4	1.42	6	9.55	10.72	1.94E-06	0.36	0.000117033	10.89	9.61	0.35	-0.169479732	-0.000115098	-0.065819482	0.007578363	1.08	Boreal_forests	31.2	6.18	83.6
S203	0	49	54	56	0	46	51	0	81	61	14	16	26	94	10	0	0	0	0	0	39.1	30.5	30.3	5.1	0.67	10	23.37	23.46	0.000146184	0.44	0.000350977	24.27	24.47	0.4	-0.805505712	-0.000204793	-1.099271116	0.035649473	1.03	Moist_tropical_forests	23.8	4.92	93.3
S204	0	61	77	43	0	86	55	0	93	105	13	19	26	80	10	0	0	0	0	0	38.5	37.5	24	5.1	0.56	6	23.8	24.35	5.44E-05	0.27	0.000205381	22.18	21.8	0.32	2.168293986	-0.000150949	1.994465614	-0.048296721	1.05	Southern_temperate_forests	18.8	5.7	71.8
S208	0	68	41	26	0	25	20	0	46	63	24	13	20	74	10	1	0	0	0	0	13.8	66.4	19.8	5.5	1.06	12	9.31	8.72	6.59E-05	0.17	4.78E-05	10.09	10.19	0.13	-1.369575588	1.81E-05	-0.877153476	0.039065178	0.92	Temperate_deciduous_forests	43	9.74	151
S211	0	58	29	14	0	14	23	0	28	38	21	14	36	69	15	0	0	0	0	0	24.1	35.7	40.2	5.7	2.42	6	22.58	23.16	0.000160895	0.47	0.00031468	20.9	21.1	0.46	2.25502522	-0.000153785	1.478082166	0.015997447	1.08	Temperate_coniferous_forests	23.6	6.73	65.5
S212	0	77	49	24	0	24	14	0	44	56	36	23	64	121	43	1	0	0	0	0	25.2	35.4	39.4	5.9	2.22	6	24.2	24.8	0.000147135	0.45	0.000304212	22.4	22.64	0.43	2.396345612	-0.000157077	1.568592571	0.01639377	1.14	Temperate_deciduous_forests	22.4	5.07	61.8
S214	0	30	35	9	0	12	15	0	34	30	40	20	100	68	50	0	0	0	0	0	23.2	36.5	40.2	6	1.55	18	20.6	20.19	4.04E-06	0.26	2.28E-05	20.2	20.36	0.28	-0.011117413	-1.87E-05	0.237226326	-0.019218324	1.22	Dry_tropical_forests	23.4	3.02	46.4
S215	0	28	32	14	0	13	25	0	26	39	33	7	65	69	33	0	0	0	0	0	25.4	38.4	36.2	6	2.29	16	21.32	20.84	4.25E-06	0.2	1.55E-05	21.97	22.48	0.23	-1.138307327	-1.12E-05	-1.164392847	-0.029342017	1.21	Dry_tropical_forests	22	3.84	52.8
S217	0	25	16	9	0	5	9	0	17	16	27	8	58	28	24	0	0	0	0	0	29.2	47.8	23	6	0.78	17	28.61	27.68	2.89E-06	0.22	0.000266746	23.67	24.95	0.37	4.00584651	-0.00026386	3.659232926	-0.152668404	1.46	Savannas	12.1	1.39	17.8
S223	0	23	21	13	0	24	23	0	24	28	47	13	140	68	53	1	0	0	0	0	25.1	67.4	7.5	6.4	0.28	4	18.97	18.95	0	0.1	3.40E-06	17.34	18.24	0.1	1.615371691	-3.40E-06	0.732272743	0.002787561	1.48	Savannas	17.6	1.18	11.9
S23	0	229	148	101	0	210	68	2	115	141	39	48	43	255	31	1	0	0	0	0	24.6	33.6	41.9	5.5	1.41	6	9.64	11.23	0.000594636	0.18	0.000116415	9.83	8.5	0.13	1.401523782	0.000478221	1.138545673	0.04228638	1.14	Temperate_deciduous_forests	22.4	5.92	58.6
S231	0	86	55	38	0	23	43	0	42	58	10	17	24	89	19	0	0	0	0	0	38	27.5	34.5	4.8	0.96	19	25.96	25.95	0.000696048	0.41	0.000263884	24.93	24.62	0.39	1.027884675	0.000432164	1.342894115	0.017501382	1.05	Moist_tropical_forests	16.4	5.08	99
S234	0	57	86	57	0	332	396	0	1028	965	10	36	24	107	3	2	0	0	0	0	5.7	66.9	27.4	5	1.48	6	-3.24	-9.16	0.00012926	0.21	4.56E-05	-10.64	-1.91	0.21	1.47300901	8.37E-05	-1.333647614	-0.005898731	0.58	Boreal_forests	44.7	9.72	193.9
S235	0	50	58	63	0	117	109	0	288	258	8	17	9	61	6	0	0	1	0	0	4.8	62.2	33	4.7	1.47	1	-5.63	-19.19	5.16E-06	0.24	5.74E-05	-10.38	-3.14	0.24	-8.81105712	-5.22E-05	-2.482539079	-0.00265966	0.62	Boreal_forests	51.8	9.06	222.6
S236	0	293	92	48	0	124	111	0	225	247	21	17	18	199	20	1	0	1	0	0	15.2	46.8	38.1	4.6	0.93	6	4.34	5.98	4.70E-05	0.43	7.66E-05	7.64	5.97	0.43	-1.659548331	-2.97E-05	-1.637486118	0.006068332	0.54	Boreal_forests	52.1	10.87	256.2
S238	0	88	121	52	0	144	208	0	472	477	8	26	20	117	15	1	0	0	0	0	8.8	51.1	40.1	5.5	1.24	6	12.33	11.44	0.000202007	0.29	0.000124772	7.42	7.69	0.25	4.012409793	7.72E-05	4.638122057	0.038652789	0.67	Boreal_forests	45	9.86	171.9
S243	0	115	98	82	0	84	153	0	409	377	6	53	18	140	10	2	0	0	0	0	7	55.4	37.6	4.8	1.26	6	11.19	10.92	3.73E-05	0.25	0.000147002	10.18	10.36	0.24	0.740525512	-0.000109675	0.827365362	0.006350613	0.64	Boreal_forests	45.3	8.97	160.1
S247	0	76	85	31	0	116	34	1	45	61	28	26	27	130	11	1	0	0	0	0	7.1	72.2	20.7	5.6	1.85	6	15.92	16.28	4.81E-06	0.21	2.35E-05	15.83	15.41	0.24	0.45581623	-1.87E-05	0.506998068	-0.038694916	1.13	Temperate_coniferous_forests	15.8	2.86	81.7
S248	0	91	55	33	0	173	38	0	48	49	27	15	35	144	20	0	0	0	0	0	19.5	53	27.5	5.8	1.32	7	26.09	23.99	0.000167004	0.06	6.64E-05	22.53	23.84	0.11	1.468188021	0.000100603	2.242767082	-0.046626753	1.28	Temperate_coniferous_forests	18.5	3.77	73.2
S249	0	78	164	124	0	188	390	0	817	792	7	19	27	146	16	1	0	0	0	0	13.3	52.9	33.8	5.4	0.72	23	6.89	5.87	2.93E-05	0.26	8.98E-05	12.59	12.68	0.26	-6.720524039	-6.05E-05	-5.788626434	0.003086842	0.65	Temperate_coniferous_forests	38.7	11.21	153.6
S251	0	32	41	22	0	44	33	0	55	58	19	9	39	91	13	0	0	0	0	0	31.3	33.4	35.3	4.6	1.05	10	25.72	26.12	0.000343568	0.45	0.000219137	26.42	26.18	0.4	-0.307705608	0.000124431	-0.453278321	0.049216986	1.13	Moist_tropical_forests	17.6	4.25	60.4
S252	0	53	47	31	0	23	29	0	32	37	22	15	47	124	17	0	0	0	0	0	33.7	31.9	34.4	4.6	1.18	10	26.01	26.35	0.000281839	0.42	0.000211568	26.6	26.48	0.37	-0.249287813	7.03E-05	-0.473340422	0.051816571	1.15	Moist_tropical_forests	19.5	3.83	61.4
S258	0	74	61	23	0	56	51	0	50	74	23	25	21	104	10	1	0	0	0	0	24.7	52.8	22.5	5.9	1.1	6	1.86	6.15	9.17E-05	0.39	0.000199424	4.26	2.14	0.4	1.890956668	-0.000107723	-0.277145368	-0.006014266	0.87	Southern_temperate_forests	32.8	6.17	69.5
S260	0	146	66	42	0	150	61	0	71	81	23	36	23	180	11	0	0	0	0	0	17.3	62.5	20.2	5.8	0.93	6	3.24	3.42	1.39E-05	0.21	0.000240313	3.41	3.66	0.21	0.008844842	-0.000226459	-0.416704347	-0.001102774	1	Southern_temperate_forests	30.2	6.22	85.1
S261	0	140	95	50	0	110	37	2	48	82	27	35	31	187	23	2	0	0	0	0	13.3	62.2	24.4	5.7	1.09	3	2.52	0.22	6.42E-05	0.44	0.000117627	6.01	5.23	0.39	-5.784556693	-5.34E-05	-2.704713474	0.048744281	0.87	Southern_temperate_forests	28.7	6.84	121.1
S262	0	104	167	74	0	251	335	0	913	881	7	55	30	179	21	2	0	0	0	0	21.4	47.1	31.6	5.8	1.4	6	7.28	7.84	0.000110575	0.4	0.000172947	6.12	7.23	0.38	1.716252159	-6.24E-05	0.046128259	0.01787649	0.73	Southern_temperate_forests	33	14.06	204.4
S263	0	82	136	44	0	370	100	0	265	256	10	33	12	136	9	1	0	0	0	0	22.5	48.1	29.4	5.8	1.25	6	2.26	1.92	0.000122727	0.4	0.000146374	4.27	4.79	0.39	-2.354914727	-2.36E-05	-2.525105666	0.01493937	0.72	Southern_temperate_forests	38.5	10.91	177.4
S268	0	88	26	20	0	27	20	0	25	41	32	8	73	83	42	0	0	0	0	0	21.4	44.1	34.5	7	1.52	6	11.67	11.1	4.79E-06	0.28	0.000114267	11.32	11.05	0.33	-0.2183578	-0.000109482	0.624621947	-0.040349405	1.24	Mediterrean	16.3	3.86	52.4
S269	0	40	45	15	0	30	9	0	25	21	22	9	53	52	28	0	0	0	0	0	21.6	43.2	35.2	7.3	1.35	6	11.73	10.92	4.24E-06	0.28	0.000106324	11.59	11.6	0.32	-0.665947169	-0.00010208	0.133316573	-0.033960538	1.28	Mediterrean	15.6	3.27	47.8
S27	0	123	77	34	0	91	49	1	85	90	30	18	68	135	19	1	0	0	0	0	24.1	35.6	40.3	5.6	1.15	18	10.34	11.44	9.05E-06	0.35	0.000111334	10.67	9.23	0.34	0.76872018	-0.000102284	1.108117674	0.009167078	1.17	Temperate_deciduous_forests	25.5	6.56	87.8
S29	0	64	66	24	0	26	21	0	34	32	44	6	50	94	18	0	0	0	0	0	21.3	31	47.7	6.1	1.43	18	13.24	13.87	0.000362748	0.3	0.000110746	12.67	11.64	0.28	1.203895628	0.000252001	1.604750252	0.019867126	1.22	Temperate_deciduous_forests	26.9	7.02	75.3
S30	0	79	63	24	0	17	25	0	40	46	21	18	39	78	13	0	0	0	0	0	25.8	31.3	43	5.7	1.3	6	12.91	14.19	2.94E-05	0.34	0.00012225	11.49	10.5	0.32	2.703396634	-9.28E-05	2.408513766	0.014665143	1.16	Temperate_deciduous_forests	24.4	6.53	72.9
S31	0	95	86	44	0	149	40	0	48	64	16	18	32	93	13	1	0	0	0	0	20.5	37.6	41.9	5.4	1.42	6	9.55	10.72	1.94E-06	0.36	0.000117033	10.89	9.61	0.35	-0.169479732	-0.000115098	-0.065819482	0.007578363	1.08	Boreal_forests	31.2	6.18	83.6
S32	0	104	70	67	0	111	41	0	91	93	16	24	39	103	15	0	0	0	0	0	26	31.5	42.5	5.5	1.51	18	11.47	11.64	3.56E-06	0.3	0.000113294	10.57	10.04	0.27	1.075997718	-0.000109731	1.431744964	0.027012818	1.11	Temperate_deciduous_forests	24.2	7.23	91.5
S37	0	93	93	65	0	330	48	0	69	65	17	34	43	135	10	1	0	0	0	0	19.6	43.9	36.5	5.1	1.01	23	4.73	5.68	2.57E-05	0.39	0.000157389	0.68	2.53	0.38	4.999064763	-0.000131654	2.197948953	0.00661928	0.86	Boreal_forests	29.8	9.13	95.7
S41	0	78	142	73	0	514	45	0	135	136	21	42	27	143	16	0	0	0	0	0	30.3	24	45.7	4.8	1.04	6	18.65	19.12	0.000340583	0.37	0.000382957	18.89	18.14	0.37	0.234436976	-4.24E-05	0.510953239	-0.000157928	0.92	Temperate_coniferous_forests	30.2	7.92	186.5
S43	0	28	20	8	0	19	9	0	9	17	15	3	61	37	47	0	0	0	0	0	35	28.8	36.2	6.9	1.76	16	14.78	14.14	5.34E-05	0.19	7.00E-05	10.88	11.91	0.25	3.255271132	-1.67E-05	2.879272841	-0.061145309	1.25	Mediterrean	21.6	3.87	39.7
S44	0	23	35	14	0	11	10	0	20	41	25	9	40	73	35	0	0	0	0	0	38.9	21.1	40	7	1.06	18	21.02	20.66	0.001663424	0.42	0.000391366	15.59	16.91	0.42	5.065357117	0.001272058	4.111671813	-0.00560108	1.31	Temperate_deciduous_forests	24.2	2.91	42.5
S45	0	33	52	13	0	45	26	0	63	61	5	4	19	63	10	0	0	0	0	0	57.1	12.8	30.1	5.1	0.53	0	28.32	27.56	0.000449467	0.28	0.000229369	27.32	28.19	0.25	0.247675985	0.000220098	0.135203581	0.028569601	1.15	Moist_tropical_forests	28.7	6.6	84.7
S49	0	39	58	28	0	30	44	1	70	67	12	16	34	85	22	0	0	0	0	0	57.1	12.8	30.1	5.1	0.53	0	28.32	27.56	0.000449467	0.28	0.000229369	27.32	28.19	0.25	0.247675985	0.000220098	0.135203581	0.028569601	1.15	Moist_tropical_forests	28.7	6.6	84.7
S52	0	23	12	15	0	11	13	0	12	22	41	3	215	42	165	0	0	0	0	0	25.7	27.3	47	7.9	2.17	24	9.77	8.89	1.19E-05	0.4	0.000163061	7.51	7.15	0.27	1.38675838	-0.000151145	2.611105701	0.126498431	1.39	Mediterrean	29.3	1.93	8
S53	0	30	34	17	0	25	16	0	29	39	53	5	111	80	65	0	0	0	0	0	31.9	24.2	43.9	7.7	2.2	5	4.72	-1.46	8.16E-06	0.41	0.000176608	-0.04	2.23	0.33	-1.422286899	-0.000168445	2.489130865	0.086891776	1.3	Mediterrean	25.4	2.69	14.3
S56	0	69	55	22	0	8	47	0	99	80	11	13	26	67	16	0	0	0	0	0	30.4	39.9	29.8	4.8	0.87	10	22.14	22.1	0.000724331	0.45	0.000385368	22.24	22.22	0.43	-0.142091847	0.000338963	-0.080089444	0.017648366	1.11	Moist_tropical_forests	16.1	3.23	47.8
S58	0	71	59	34	0	18	31	0	51	48	17	15	25	89	17	0	0	0	0	0	27.9	41.3	30.8	5.2	1.15	0	21.44	21.04	0.000868084	0.43	0.000386219	22.21	22.28	0.42	-1.171403158	0.000481866	-0.840943445	0.013750653	1.14	Moist_tropical_forests	15.5	2.63	39.4
S61	0	75	47	18	0	17	27	0	46	54	13	16	28	107	17	0	0	0	0	0	30.2	41.5	28.3	5.3	1.13	10	21.44	21.04	0.000868084	0.43	0.000386219	22.21	22.28	0.42	-1.171403158	0.000481866	-0.840943445	0.013750653	1.18	Moist_tropical_forests	16.2	2.77	44.6
S62	0	86	120	19	0	151	30	0	41	54	22	27	38	134	20	0	0	0	0	0	19.3	52	28.7	5.5	1.12	17	11.59	12.31	6.25E-05	0.38	8.96E-05	11.29	10.93	0.36	1.022989548	-2.71E-05	0.666479692	0.014375952	0.94	Savannas	24.3	4.28	65.9
S63	0	77	63	94	0	138	17	0	33	34	9	36	33	122	16	0	0	0	0	0	26.2	48.9	24.9	5.2	1.14	6	5.92	4.59	0.000479566	0.4	0.000147541	10.54	9.48	0.37	-5.944754437	0.000332025	-3.567349798	0.026748028	0.94	Southern_temperate_forests	23.4	4.64	103.3
S68	0	23	20	17	0	35	13	0	22	25	23	14	27	56	9	0	0	0	0	0	20.2	60.1	19.7	6.1	0.44	0	26.99	25.18	0	0.14	0.000228635	22.18	23.59	0.28	2.997232081	-0.000228635	3.406134107	-0.143015176	1.54	Savannas	11.6	0.99	14.1
S69	0	54	37	30	0	24	29	1	22	23	9	8	30	74	17	1	0	0	0	0	34.2	55.6	10.2	5	0.98	10	23.97	24.01	0.000348643	0.41	0.000225843	24.38	24.13	0.37	-0.364928115	0.000122799	-0.162065763	0.032771208	1.25	Moist_tropical_forests	14.3	3.01	35.7
S70	0	37	42	28	0	19	27	0	20	25	5	10	30	92	17	1	0	0	0	0	36.3	55.5	8.2	5	0.93	10	24.32	24.44	0.000690334	0.4	0.000225843	24.38	24.13	0.37	0.063883664	0.00046449	0.185965986	0.024300348	1.25	Moist_tropical_forests	15.9	2.79	34
S72	0	35	22	22	0	17	19	0	29	34	19	8	34	75	23	0	0	0	0	0	8.5	81.7	9.8	5.1	0.09	0	12.61	11.42	0	0.1	6.54E-05	22.08	22.08	0.16	-10.66193767	-6.54E-05	-9.465832355	-0.053875134	1.32	Temperate_deciduous_forests	12.7	11.31	49.3
S73	0	133	142	90	0	86	103	0	296	304	11	98	32	115	10	5	0	0	0	0	10.7	51.7	37.6	5	1.79	3	13.06	13.66	1.54E-05	0.33	0.000422658	11.78	11.51	0.33	1.881742956	-0.000407292	1.551266725	0.007197292	0.73	Southern_temperate_forests	39	11.31	188.4
S75	0	137	96	34	0	194	38	1	52	65	33	35	25	224	16	3	0	0	0	0	15.3	53	31.7	5.9	0.92	3	10.03	11.95	1.62E-07	0.39	9.19E-05	10.24	9.17	0.32	1.709897328	-9.18E-05	0.858330099	0.068087467	0.83	Southern_temperate_forests	34.7	6.62	119.4
S79	0	82	55	22	0	65	24	0	30	39	21	13	19	106	12	1	0	0	0	0	15.8	51.1	33.1	5.5	1.18	3	10.84	10.87	3.64E-06	0.35	0.000117761	10.26	9.5	0.32	0.604278382	-0.000114117	1.340182729	0.036276701	0.86	Southern_temperate_forests	32.1	5.48	117.7
S81	0	69	48	29	0	87	31	0	31	29	9	27	28	114	10	3	0	0	0	0	13.6	53	33.4	5.5	0.82	3	10.84	10.87	3.64E-06	0.35	0.000117761	10.26	9.5	0.32	0.604278382	-0.000114117	1.340182729	0.036276701	0.83	Southern_temperate_forests	33.2	6.05	119.7
S85	0	134	123	68	0	666	103	0	225	236	13	58	20	219	15	1	0	0	0	0	14.4	56.8	28.8	5.5	0.95	3	8.48	9.44	2.03E-07	0.34	0.000140687	9.84	8.93	0.33	-0.402313949	-0.000140484	-0.447945763	0.012953321	0.82	Southern_temperate_forests	27.3	7.36	180.1
S89	0	146	78	71	0	243	37	1	84	86	21	56	29	163	20	3	0	0	0	0	15.7	61.4	22.9	5.8	0.96	6	7.2	11.01	0	0.26	8.42E-05	10.41	9.18	0.29	0.5947376	-8.42E-05	-1.983431578	-0.023817346	0.82	Southern_temperate_forests	27.3	6.25	128.5
S96	0	73	84	29	0	244	47	2	109	102	13	22	20	122	17	1	0	0	0	0	17.2	57.8	24.9	6.1	1.04	6	7.3	8.19	1.28E-06	0.33	0.000125386	8.25	7.32	0.32	-0.053075485	-0.00012411	-0.019915791	0.011754814	0.87	Southern_temperate_forests	26	5.52	114.2
S97	0	41	28	33	0	12	16	0	30	28	9	8	22	67	9	0	0	0	0	0	39.5	34	26.5	4.9	0.76	10	25.2	24.68	0.000261531	0.49	0.00022537	25.97	26.16	0.45	-1.29600295	3.62E-05	-0.966373895	0.042270927	1.19	Moist_tropical_forests	17.7	4.07	58.3
S98	0	55	24	28	0	6	8	0	12	26	9	19	33	98	13	0	0	0	0	0	36.4	35.8	27.8	5.1	0.91	10	25.79	25.03	0.000123977	0.46	0.00049531	25.17	26.32	0.45	-0.13893226	-0.000371333	-0.532653235	0.01252962	1.07	Moist_tropical_forests	20.4	3.94	77.2
S99	0	75	38	40	0	11	17	0	33	44	5	17	40	110	18	0	0	0	0	0	36.4	35.8	27.8	5.1	0.91	10	25.79	25.03	0.000123977	0.46	0.00049531	25.17	26.32	0.45	-0.13893226	-0.000371333	-0.532653235	0.01252962	1.07	Moist_tropical_forests	20.4	3.94	77.2
