# Supplementary material for: DGCNN approach links metagenome-derived taxon and functional information providing insight into global soil organic carbon
Source: NPJ Biofilms Microbiomes. 2024 Oct 26;10:113. doi: 10.1038/s41522-024-00583-9 (PMC11513995; doi:10.1038/s41522-024-00583-9)
Supplement: Supplementary file 4 — Supplementary File 1 [file 41522_2024_583_MOESM4_ESM.xlsx]

## Sheet: Samples used in analysis
SMPLID	Our-Sample-ID	Habitat	OLD-total input read (pairs)	Avg read length	Raw total input read pairs	Read pairs after trimming	Read pairs after FastUniq	Reads classified Kraken2	Reads assigned species-Kraken2	Reads aligned DIAMOND	Reads assigned species-DIAMOND	Reads assigned function-DIAMOND	Reads aligned Humann3	Reads assigned function-Humann3	Cumulative read pairs assigned to a species	Cumulative read pairs assigned to a function	Latitude	Longitude	Date when the sample was collected.
G2761a	2761A	Moist_tropical_forests	5476613	236	1645511	1395371	1393421	1172904	389081	1034955	679680	396677	598004	112277	822946	465357	3.22	101.84	2011-12-10
AV103	AV103	Moist_tropical_forests	1463754	236	1463754	1263744	1262479	1089768	333104	982786	602392	350170	553159	113323	734224	419367	-0.39	-72.05	2012-04-01
AV104	AV104	Moist_tropical_forests	5606732	241	1168866	1054537	1053726	948870	291171	885375	554371	285704	534338	110126	652964	356515	-0.35	-72.06	2012-04-01
AV105	AV105	Moist_tropical_forests	2566638	238	1085131	939005	938085	812367	263505	708739	458841	221046	420975	87758	560777	278911	-3.6	-69.53	2012-04-01
AV110	AV110	Moist_tropical_forests	2479992	240	1112964	1037923	1037286	935861	285988	873787	567982	289325	554580	117840	658927	363564	-0.38	-72.24	2012-04-01
AV112	AV112	Moist_tropical_forests	2734932	241	940050	874795	874212	789004	253298	733744	495063	247609	478930	104289	571110	312658	-0.4	-72.08	2012-04-01
AV114	AV114	Moist_tropical_forests	1125117	236	790664	691299	690665	600056	185375	544721	337032	175015	334810	69734	405977	220099	-0.55	-71.36	2012-04-01
AV117	AV117	Moist_tropical_forests	2506109	240	971591	888523	887895	801552	288411	738244	499565	245221	487083	96210	582166	304941	-4.01	-69.9	2012-04-01
AV120	AV120	Moist_tropical_forests	1349957	234	1103543	938173	937105	780091	236930	653466	395294	219152	395115	78693	505821	270714	-3.9997	-69.8947	2012-04-01
AV125	AV125	Tropical_montane_forests	1032014	241	1032014	954919	954307	860924	288821	799768	540275	300916	435304	84307	625178	351847	4.87	-75.17	2012-04-01
AV127	AV127	Tropical_montane_forests	981231	239	981231	922901	922322	830794	283213	776534	528878	263928	400314	82060	610894	315562	6.71	-75.47	2012-04-01
G2536	G2536	Temperate_coniferous_forests	732686	237	732686	644384	643749	571089	192070	518574	341454	201505	273492	50309	404632	231142	58.46	26.8208	2011-07-21
G2538	G2538	Temperate_coniferous_forests	828893	238	828893	750331	749797	663457	226164	600079	416654	202093	366949	74756	488096	249674	58.12	27.03	2011-07-24
G2620	G2620	Temperate_deciduous_forests	925995	240	925995	885421	884814	807341	261722	757103	514492	337618	452272	80062	587130	379714	58.28	26.37	2011-08-20
G2629	G2629	Temperate_deciduous_forests	1138512	237	1138512	973696	972806	851085	284247	765800	503951	276502	425066	82639	602718	327851	58.05	24.71	2011-08-30
G2640	G2640	Mediterrean	966335	238	966335	904762	904232	824196	264288	775310	525075	304995	456150	93353	600390	358866	-34.36	116.29	2011-11-01
G2643	G2643	Mediterrean	814962	235	814962	651322	650554	564937	190315	492576	326230	143614	271765	55710	397286	182169	-34.95	116.76	2011-11-01
G2645	G2645	Mediterrean	411966	232	411966	294822	294463	252833	88737	226723	157379	69306	135825	29353	185651	89285	-35	116.652	2011-11-02
G2648	G2648	Mediterrean	658907	235	658907	553066	552495	494029	167532	456047	320039	135267	293853	63826	367283	178593	-34.96	117.44	2011-11-03
G2649	G2649	Mediterrean	436187	235	436187	383816	383512	340749	116600	311114	216485	103357	190149	41307	251484	129930	-33.54	117.09	2011-11-03
G2650	G2650	Mediterrean	3133361	239	1242456	1168926	1168334	1071782	360237	1016143	720990	371355	670308	144066	811695	458778	-33.18	117.05	2011-11-03
G2653	G2653	Moist_tropical_forests	825333	239	825333	750195	749740	677163	216800	642389	433093	273153	398757	78411	493093	316644	-9.43	147.35	2011-11-05
G2655	G2655	Moist_tropical_forests	14691060	235	8000000	6820048	6815265	5917488	1927470	5486102	3642001	2452441	3506307	610623	4225894	2788568	-9.44	147.35	2011-11-05
G2657	G2657	Moist_tropical_forests	14533847	235	4000000	3441894	3440935	2992721	985725	2787072	1869351	1246894	1844152	315297	2151851	1420086	-9.44	147.35	2011-11-05
G2658	G2658	Moist_tropical_forests	16062736	235	5550721	4935869	4933895	4359102	1465193	4057277	2818333	1917502	2663680	485028	3225348	2170360	-9.44	147.38	2011-11-05
G2659	G2659	Moist_tropical_forests	11108432	237	4924851	4724314	4721972	4318708	1440123	4134072	2844865	1999307	2322449	407534	3218679	2197240	-9.42	147.38	2011-11-06
G2660	G2660	Moist_tropical_forests	14494963	234	4868423	4682036	4679816	4292828	1468010	4097198	2887567	1874498	2409307	444343	3245999	2106182	-9.42	147.37	2011-11-08
G2661	G2661	Moist_tropical_forests	11570281	235	4891076	4651001	4649018	4211113	1360406	4028094	2807922	2078194	2669503	473646	3155703	2298624	-6.64	146.91	2011-11-10
G2664	G2664	Moist_tropical_forests	17875659	232	4699452	3869572	3861144	3353446	1063447	2970652	1929737	1213509	1846237	347667	2320186	1413839	-7.31	147.12	2011-11-14
G2669	G2669	Moist_tropical_forests	14956238	234	4906756	4358338	4353801	3822840	1129883	3485794	2211026	1460030	2199921	419299	2625156	1696280	-7.3	147.13	2011-11-16
G2677	G2677	Tropical_montane_forests	24771394	23.7	4990559	4656222	4654586	4187275	1279528	3821457	2458727	1505330	2051857	390458	2907721	1729194	-6.02	145.42	2011-11-21
G2679	G2679	Tropical_montane_forests	13024310	235	5252133	4452944	4450250	3877868	1259644	3498390	2246700	1357484	1756782	320880	2702456	1551325	-6.02	145.41	2011-11-21
G2700	G2700	Grasslands_and_shrublands	11297349	238	5230780	4672681	4669859	4133379	1330229	3738501	2392772	1513751	1802494	314201	2872238	1696839	-5.79	145.06	2011-11-23
G2728	G2728	Tropical_montane_forests	17325740	228	5514561	4355776	4348502	3484966	1127110	2899080	1832100	1039343	1625456	306534	2347807	1243555	-5.82	145.141	2011-11-24
G2733	G2733	Tropical_montane_forests	20497869	14.1	5055239	4654816	4652767	4180821	1360791	3807164	2524972	1342380	1955857	376408	2974506	1575495	-5.93	145.03	2011-11-25
G2736	G2736	Tropical_montane_forests	15620667	230	5090321	4408380	4405513	3789206	1287072	3453126	2370311	1316313	2163040	425419	2773738	1575709	-6.38	145.26	2011-11-28
G2742	G2742	Tropical_montane_forests	12321400	238	5244071	4698872	4696220	4183137	1406235	3794841	2458145	1334222	1798044	333357	2944756	1546213	-6.19	145.34	2011-11-30
G2745	G2745	Savannas	823788	236	823788	765836	765327	694535	220064	649050	440260	280418	419123	83622	503426	326431	-12.72	131.745	2011-12-05
G2745X	G2745X	Temperate_deciduous_forests	888364	241	888364	862483	861910	791420	253057	740640	489180	325041	403972	69900	562528	362076	58.33	21.9	2013-07-02
G2747	G2747	Savannas	7456747	239	752503	707716	707291	635331	174050	589731	348531	210844	400039	82115	409111	263238	-12.76	132.75	2011-12-05
G2751	G2751	Savannas	18152967	241	900542	855769	855269	779008	232303	733963	476367	300707	488718	97357	545605	356459	-13.53	131.32	2011-12-06
G2754	G2754	Savannas	129787	236	129787	115562	115461	102706	30368	93617	57863	34070	59026	11848	68449	41461	-12.67	131.07	2011-12-06
G2755	G2755	Dry_tropical_forests	18315648	243	1123451	1083987	1083216	997422	299644	955534	649409	483172	622747	114243	729971	537831	-12.7	131	2011-12-07
G2755X	G2755X	Temperate_coniferous_forests	858258	238	856923	787428	786728	707884	253074	639728	464901	207154	416427	88259	534249	264118	58.39	22.66	2012-06-28
G2757X	G2757X	Temperate_coniferous_forests	3248266	240	1092668	1045137	1044453	954312	286720	889049	595789	382538	593829	115996	682793	445436	58.02	22.17	2012-06-29
G2758	G2758	Moist_tropical_forests	1367954	234	940886	745572	744678	614378	185098	512678	303627	165203	293941	59056	392998	204765	3.71	101.715	2011-12-09
G2760	G2760	Moist_tropical_forests	11298273	238	1308067	1132447	1131096	970228	299368	867604	543062	327636	501307	89654	655374	382170	3.3	101.62	2011-12-10
G2788	G2788	Temperate_deciduous_forests	933796	241	933796	903497	902810	830738	285031	772363	530035	314057	436122	79413	607170	358727	58.3	22.1	2012-07-01
G2829	G2829	Temperate_deciduous_forests	820498	238	820498	777290	776886	704791	202129	662115	431485	303480	448700	81964	495405	346234	58.56	23.55	2012-07-17
G2830	G2830	Temperate_deciduous_forests	872699	239	872699	851220	850726	781204	229954	735592	482449	339557	465543	81990	550979	381505	58.58	23.57	2012-07-17
G2831	G2831	Temperate_deciduous_forests	871387	238	871387	847764	847223	778478	239944	734286	486976	354579	450052	76163	554478	391881	58.62	24.1	2012-07-18
G2836	G2836	Boreal_forests	594986	237	594986	573221	572925	516750	178684	467379	338039	177999	326606	66061	388333	216739	68.6	21.75	2012-07-24
G2838	G2838	Boreal_forests	985417	240	985417	953500	952818	874110	292186	819328	529009	307192	434897	80307	616273	354536	69.89	21.57	2012-07-24
G2839	G2839	Boreal_forests	335096	235	335096	228620	228400	201237	73303	176553	126644	59120	119990	24272	149178	74861	70.15	24.79	2012-07-25
G2840	G2840	Boreal_forests	1102327	241	1102327	1066480	1065810	967657	317254	892624	597420	341356	509215	99519	693733	398848	68.06	24.03	2012-07-26
G2844	G2844	Temperate_coniferous_forests	1140844	240	1140844	1109484	1108592	1018317	323543	950830	637852	439411	545892	95689	730191	488616	58.08	26.3416	2012-09-11
G2846	G2846	Temperate_deciduous_forests	996386	241	996386	970878	970203	891312	265180	836130	535767	382082	459114	78540	618449	421882	58.89	23.684	2012-09-25
G2847	G2847	Temperate_deciduous_forests	1104406	241	1104406	1076853	1076013	992023	312675	931655	609971	400268	493248	86069	701310	446370	58.93	23.86	2012-09-26
G2907	G2907	Moist_tropical_forests	1066398	239	1066398	1017901	1017220	924012	294872	867398	581644	431947	489879	85036	667163	472078	20.35	105.6	2012-10-12
G2919	G2919	Temperate_deciduous_forests	995620	240	995620	967052	966302	888365	272937	832020	543385	373003	465477	80673	625803	414935	58.23	22.44	2012-07-04
G2969	G2969	Tropical_montane_forests	1003213	240	1003213	932212	931556	831823	254756	757998	487821	281614	472294	93348	576422	337751	22.32	103.79	2012-10-18
G2971	G2971	Temperate_deciduous_forests	895138	239	895138	849783	849253	768693	249806	713226	481465	320934	446059	79925	553932	363036	59.42	24.67	2012-10-24
G3050	G3050	Dry_tropical_forests	18384119	2.46	1084488	1024915	1024354	935024	304164	888447	622186	419363	594483	116207	699979	478242	29.46	79.228	2013-01-09
G3051	G3051	Dry_tropical_forests	549253	237	549253	518817	518571	472800	158456	449407	321480	232286	307293	56676	359827	259020	29.49	79.14	2013-01-09
G3055	G3055	Moist_tropical_forests	976670	240	976670	931641	931070	848679	282246	802309	552398	407170	464309	81233	627252	445374	14.27	74.76	2013-01-13
G3057	G3057	Moist_tropical_forests	1031275	239	1031275	987360	986681	899883	291520	847499	576032	416372	479114	83744	658169	456836	13.5	75.23	2013-01-14
G3059	G3059	Moist_tropical_forests	898052	238	898052	860333	859796	782697	252501	740019	510467	377593	478045	87103	577827	418860	13.52	75.02	2013-01-15
G3060	G3060	Dry_tropical_forests	17462484	242	987825	929076	928562	840031	267015	792241	543547	387391	527361	96258	618809	434996	13.45	75.02	2013-01-15
G3242	G3242	Temperate_deciduous_forests	1353921	241	1353921	1290643	1289845	1169685	361399	1086302	717744	413431	648265	131383	831996	490599	59.49	25.3625	2013-06-15
G3308	G3308	Temperate_deciduous_forests	959782	240	959782	916822	916251	835001	232293	782503	484309	328149	464007	85700	565370	375514	58.3	21.94	2013-07-04
G3318	G3318	Temperate_deciduous_forests	1069921	241	1069921	1034499	1033770	949120	238402	890606	507818	390387	494464	88473	600100	436553	58.28	22.46	2013-07-04
G3426	G3426	Temperate_deciduous_forests	1030394	240	1030394	996431	995737	918937	325369	867425	603819	395330	493275	87323	682835	440819	58.3508	25.5506	2013-09-18
G3429	G3429	Temperate_deciduous_forests	1058092	239	1058092	1028946	1028264	947810	324551	894863	616967	428498	519218	91288	697697	473831	58.47	22.82	2013-09-19
G3484	G3484	Grasslands_and_shrublands	16751748	242	1078433	1020746	1020279	934781	317349	884351	644815	363474	597335	125172	721631	434056	36.78	12.0118	2013-11-17
G3487	G3487	Temperate_deciduous_forests	1261314	240	1261314	1220324	1219471	1133533	386504	1076011	743243	390644	564191	111422	843322	456462	36.82	12.015	2013-11-19
G3504	G3504	Temperate_deciduous_forests	1073002	240	1073002	1042843	1042134	964113	317481	906901	629404	356111	533003	102506	713926	415033	36.78	12.0083	2013-11-22
S001	S01	Dry_tropical_forests	967416	237	691976	624349	623903	565174	182856	532296	360860	185656	357388	74860	413105	232981	-25.06	46.8687	2010-03-14
S004	S04	Dry_tropical_forests	699167	236	699167	614413	613837	545476	172522	489922	323101	189645	320534	62691	382593	227121	-24.95	47.002	2010-03-12
S005	S05	Dry_tropical_forests	2082511	241	912032	841302	840798	763416	229147	717556	483325	305309	492185	96769	551611	359163	-24.95	47	2010-03-20
S006	S06	Moist_tropical_forests	4757324	239	1108806	973741	972961	843552	275566	756325	504272	301738	490408	100490	600152	359442	-18.92	47.917	2010-03-23
S010	S10	Savannas	3761962	242	728530	693059	692595	630168	192036	593784	385042	215428	402963	83225	439452	267871	-22.57	45.36	2010-03-06
S103	S103	Temperate_coniferous_forests	1250766	239	1250766	1208506	1207865	1109946	338531	1053690	698510	484371	632123	120812	795417	546135	30.32	119.44	2012-09-18
S107	S107	Boreal_forests	21613183	17.6	1116321	1073949	1073355	982682	338130	934844	670152	376620	645624	133559	750431	452660	42.06	128.26	2012-10-01
S108	S108	Boreal_forests	10466475	244	718525	692539	692129	636505	213971	607461	419303	247167	388432	77551	472102	290589	42.03	128.43	2012-10-01
S110	S110	Temperate_coniferous_forests	16907450	244	721859	702037	701685	649336	200921	621438	423144	278621	396210	75175	475377	318231	39.97	115.43	2012-10-01
S111	S111	Temperate_deciduous_forests	1051863	238	1051863	1021115	1020481	943729	314139	899671	622855	412959	537768	98812	700548	464220	39.96	115.43	2012-10-01
S114	S114	Boreal_forests	1093993	236	1093993	1002096	1001284	892117	302939	819948	537050	289047	487073	92154	633361	346555	49.02	13.4751	2011-10-20
S012	S12	Dry_tropical_forests	626768	236	625580	557792	557217	502326	156064	462006	290614	152456	287396	57850	342800	190142	-24.78	47.167	2010-03-15
S120	S120	Moist_tropical_forests	22267109	41.8	21117397	19470616	19428748	17403473	5628074	16006923	10610856	6656164	9733298	1774365	12310551	7664482	57.01	-3.47	2012-08-01
S121	S121	Temperate_deciduous_forests	1139588	238	1139588	1071514	1070694	974489	337243	908102	603324	285237	475051	97242	703303	348478	50.14	8.27	2012-08-21
S122	S122	Temperate_deciduous_forests	1023121	239	1023121	990845	990253	913353	314499	870788	600801	380978	522091	97348	678889	433136	37.91	14.6572	2012-10-02
S125	S125	Temperate_deciduous_forests	1140195	239	1140195	1104420	1103765	1015369	306121	957113	621324	392214	561084	104014	713182	450466	37.86	14.04	2012-07-20
S128	S128	Temperate_deciduous_forests	813824	239	813824	791251	790816	729921	247079	686466	481090	263156	417972	83712	545191	312352	38.02	14.04	2012-04-10
S129	S129	Temperate_deciduous_forests	960365	237	960365	907202	906702	829272	266521	789820	541294	345440	504495	94612	611550	396573	37.9	14	2012-04-03
S131	S131	Temperate_coniferous_forests	6447330	243	863306	822035	821510	756019	261471	721298	510702	300065	475321	93029	572366	352638	51.91	39.46	2012-05-08
S137	S137	Boreal_forests	7597421	241	1234603	1144142	1143240	1033011	345503	963771	668041	383046	610383	119378	764381	452805	57.1	53.16	2012-06-25
S139	S139	Mediterrean	766413	237	766413	723834	723343	661485	200472	622649	412664	261645	388824	73056	472562	301976	38.47	-9	2012-06-15
S140	S140	Mediterrean	595468	237	595468	548259	547756	505746	164151	482531	331440	165259	299752	66483	374801	206369	38.79	-9.42	2012-06-16
S141	S141	Temperate_deciduous_forests	982487	239	982487	919854	919319	836210	262389	786828	530278	346487	513625	94622	605439	396833	36.21	52.8243	2012-12-01
S142	S142	Moist_tropical_forests	2498025	235	2498013	2197428	2194891	1852662	572195	1633497	1040279	619050	956483	179171	1260134	729778	8.76	-82.22	2012-02-12
S143	S143	Moist_tropical_forests	1133313	238	1133313	1071723	1071166	979094	325295	935687	651660	454779	582452	107475	733444	508036	8.49	-82.43	2012-02-12
S148	S148	Moist_tropical_forests	1159568	238	1159568	1055037	1054300	937215	299704	861182	575300	401048	517419	89705	667961	448654	8.76	-82.27	2012-04-18
S149	S149	Temperate_coniferous_forests	1267868	237	1267868	1218377	1217713	1117478	377531	1049181	756254	423345	708967	145045	849841	506051	37.81	-119.89	2012-08-01
S150	S150	Temperate_deciduous_forests	968661	237	968661	912907	912455	831753	266489	779670	538615	333785	505172	97162	613329	387424	37.85	-120.58	2012-08-01
S159	S159	Temperate_deciduous_forests	1172372	237	1172372	1099750	1099068	998865	335708	940843	642771	350485	588999	116340	734311	419913	48.99	-57.79	2012-11-03
S160	S160	Temperate_coniferous_forests	1059407	237	1059407	975825	975137	875547	300388	800257	570228	294306	511110	102924	655573	357940	48.95	-57.93	2012-11-08
S162	S162	Arctic_tundra	874761	239	874761	826317	825889	751939	255786	713531	496055	303999	469078	88290	560815	352763	68.62	-149.6	2012-08-02
S165	S165	Tropical_montane_forests	782134	237	782134	751347	750939	691807	233997	657768	465188	275833	442252	88158	520921	324775	22.2	-102.6	2012-05-01
S168	S168	Southern_temperate_forests	1093062	235	1093062	933297	932370	806137	282513	700148	498164	219638	409791	84057	594291	276736	-43.18	172.22	2012-03-01
S169	S169	Southern_temperate_forests	1333614	238	1333614	1190887	1189880	1048605	330055	955372	632148	343814	560698	112708	745166	412638	-42.76	171.69	2012-03-01
S017	S17	Savannas	4554250	243	1021544	972003	971408	893017	277513	850995	586984	399316	538343	101235	661419	451518	9.2641	2.18613	2010-07-04
S171	S171	Southern_temperate_forests	1558694	231	1558694	1255773	1254124	1019645	329714	871221	561699	307811	494615	99405	701972	373361	-42.3	172.104	2012-03-01
S174	S174	Moist_tropical_forests	591593	237	591593	567472	567191	521235	176793	498370	354579	255602	340889	63906	394610	285835	-17.02	145.6	2012-08-01
S177	S177	Moist_tropical_forests	993101	237	993101	921812	921347	837999	280388	791111	548591	350846	525502	102322	620369	406711	-17.02	145.584	2012-08-01
S181	S181	Southern_temperate_forests	1167315	236	1167315	1041064	1040385	942832	317140	898938	629358	354258	561857	111505	711390	419251	-42.83	146.37	2012-11-05
S186	S186	Southern_temperate_forests	1164642	236	1164642	973117	972202	845088	275326	770744	506807	283501	448730	83732	600454	335809	-43.09	146.65	2014-11-14
S187	S187	Temperate_deciduous_forests	1132673	237	1132673	1069103	1068551	976738	316781	928142	638357	431440	613404	112188	720752	489330	39.96	115.42	2012-10
S188	S188	Temperate_deciduous_forests	861213	238	861213	798579	798213	727544	227006	691817	470496	300392	471154	90930	532177	349828	42.38	128.09	2012-10
S190	S190	Savannas	629797	237	629797	592998	592727	543020	179914	519202	364350	231672	332264	65620	409077	266669	-11.48	27.66	2012-12-09
S193	S193	Savannas	1134484	237	1134484	1058464	1057897	962735	311540	914598	621318	391060	591270	117441	704931	455699	-11.48	27.66	2012-12-14
S194	S194	Savannas	952518	237	952518	897763	897243	818305	264098	775204	529542	334419	507702	101941	599808	390053	-19.88	29.45	2013-04-23
S195	S195	Savannas	570953	235	570953	531957	531724	483973	162260	460364	325338	206276	320623	63590	364681	240130	-19.93	29.6167	2013-04-24
S196	S196	Temperate_deciduous_forests	896553	240	896553	856738	856161	783436	287163	730381	524112	235658	433446	88451	595215	292851	36.04	-79.07	2012-10-01
S197	S197	Temperate_deciduous_forests	1182294	239	1182294	1142587	1141870	1055237	368163	1003508	713041	448919	626011	118526	797614	511525	35.98	-79.09	2012-10-01
S199	S199	Moist_tropical_forests	787883	237	787883	736259	735920	673094	225400	646015	454922	316757	424713	79992	508842	356533	18.53	98.39	2012-06-16
S020	S20	Boreal_forests	2157839	241	2157839	2042551	2040891	1863271	632191	1726218	1151979	721939	842491	150886	1338845	806266	43.38	132.95	2010-05-27
S203	S203	Moist_tropical_forests	1589289	230	1589289	1255515	1253382	1016102	323144	857245	528323	273847	496023	98158	672837	341013	5.41	116.1	2012-11-17
S204	S204	Southern_temperate_forests	821993	238	821993	783606	783231	712169	238315	680447	478023	268175	444930	89254	536696	320652	-28.21	153.19	2012-12-18
S208	S208	Temperate_deciduous_forests	733372	238	733372	708232	707875	647573	194103	613481	416329	296074	425460	77359	469773	334529	58.16	22.5	2012-05-17
S211	S211	Temperate_coniferous_forests	721241	236	721241	695307	694993	636547	189999	604883	411070	288620	410113	75055	464227	326579	30.46	78.1684	2012-10-09
S212	S212	Temperate_deciduous_forests	1093245	237	1093245	1043968	1043300	956088	288979	907423	617233	415808	596280	111690	698839	474223	30.45	78.1458	2012-10-09
S214	S214	Dry_tropical_forests	981715	236	981715	927969	927430	846592	264937	799273	548508	370336	509349	96109	623479	420083	30.35	77.9202	2012-10-10
S215	S215	Dry_tropical_forests	966185	236	966185	925526	925002	847124	258687	803733	553531	387549	541293	101122	625105	437917	30.57	77.2965	2012-10-15
S217	S217	Savannas	591833	235	591833	573810	573479	527808	172920	500537	353214	229629	338814	64844	396157	263466	-18.33	30.0195	2013-04-12
S223	S223	Savannas	1108348	236	1108348	1055297	1054658	970146	322542	917035	651418	381062	608653	123727	733430	450691	-18.07	25.5	2013-05-06
S023	S23	Temperate_deciduous_forests	2299927	242	2299927	2185264	2183618	2001105	730042	1868267	1271648	870574	892432	146507	1462056	946753	43.21	132.051	2010-05-25
S231	S231	Moist_tropical_forests	1090869	237	1090869	1004409	1003752	897455	275918	833934	544030	320995	539035	100607	629323	380619	-0.06	114.01	2013-08-15
S234	S234	Boreal_forests	1137027	239	1137027	1057402	1056710	952128	351863	863673	644991	307992	595259	121379	735883	382653	69.17	27	2013-08-01
S235	S235	Boreal_forests	750749	239	750749	717302	716831	649665	215315	602943	420191	251159	387132	76946	480309	293101	66.67	25.3139	2013-09-02
S236	S236	Boreal_forests	1054513	238	1054513	1011903	1011323	929276	293111	878012	593982	374774	551231	103148	673207	431134	66.17	25.1567	2013-09-05
S238	S238	Boreal_forests	1076317	238	1076317	1027684	1027133	932786	332247	876628	635296	337387	606645	123799	715593	409679	68.97	20.94	2013-08-06
S243	S243	Boreal_forests	1085302	238	1085302	1041634	1041061	950422	349683	902025	666916	347909	624586	128750	744614	422884	67.86	19.48	2013-08-13
S247	S247	Temperate_coniferous_forests	850999	237	850999	813178	812756	748579	248526	709088	502623	273191	470405	96794	565086	329546	37.75	-119.55	2013-08-17
S248	S248	Temperate_coniferous_forests	835756	237	835756	809766	809328	747405	239771	708382	485247	291200	457735	88780	548236	341126	36.23	-112.068	2013-08-17
S249	S249	Temperate_coniferous_forests	1140809	239	1140809	1095924	1095367	999057	364489	937833	716584	310864	655601	146162	797161	404329	57.88	27.69	2013-09-29
S251	S251	Moist_tropical_forests	966839	238	966839	897155	896522	798608	233819	714982	455777	265377	478107	96166	542618	323478	4.55	-52.21	2013-11-27
S252	S252	Moist_tropical_forests	1068342	239	1068342	1010103	1009464	913024	270823	853712	557538	346097	567095	111346	641797	409129	4.57	-52.19	2013-11-27
S258	S258	Southern_temperate_forests	770401	239	770401	749224	748765	691464	221643	660685	455617	302626	429185	78699	510896	343307	-50.45	-72.78	2013-11-15
S260	S260	Southern_temperate_forests	1016661	238	1016661	987266	986587	913065	298617	866693	597858	354630	534872	101321	675155	411050	-49.38	-72.88	2013-11-14
S261	S261	Southern_temperate_forests	1457597	239	1457597	1406327	1405506	1296500	413760	1238122	849567	552482	770602	142963	957119	627578	-41.26	-71.29	2013-11-04
S262	S262	Southern_temperate_forests	949784	238	949784	917526	916974	843672	329937	782828	608685	234042	516902	109787	678867	307836	-54.81	-68.48	2013-11-12
S263	S263	Southern_temperate_forests	766844	240	766844	742002	741561	679103	231655	633214	439740	225278	383441	76221	502750	271754	-54.85	-68.5847	2013-11-13
S268	S268	Mediterrean	845913	239	845913	825100	824599	762255	234350	727358	485241	298406	456878	87427	548712	347728	33.52	-5	2014-04-20
S269	S269	Mediterrean	635701	235	635701	614093	613743	567262	175617	542104	373883	233391	375926	74170	418672	274592	33.4	-5.19	2014-04-20
S027	S27	Temperate_deciduous_forests	1090548	240	1090548	1051652	1050875	969784	327734	912382	623118	413914	525491	93942	707866	463203	43.28	133.16	2010-05-28
S029	S29	Temperate_deciduous_forests	928914	238	928914	896934	896255	825907	255664	785625	526109	372193	468610	84352	595985	414422	42.74	130.69	2010-05-23
S030	S30	Temperate_deciduous_forests	908975	237	908975	866194	865740	791459	253328	754303	517795	389531	495766	86286	582519	429778	43.13	131.41	2010-05-23
S031	S31	Boreal_forests	994252	239	994252	950072	949321	871203	285658	820711	557169	400956	483955	85853	632942	443299	43.38	132.946	2010-05-27
S032	S32	Temperate_deciduous_forests	1199145	239	1199145	1124742	1123871	1016660	358473	941404	649674	414447	548621	99160	744965	468234	43.1	131.56	2010-05-21
S036	S36	Dry_tropical_forests	437454	235	437454	421778	421536	386592	119070	369086	255789	188348	259346	46996	286340	210552	21.21	-87.1936	2010-09-29
S037	S37	Boreal_forests	977119	239	977119	940348	939741	865537	288066	824809	571637	362926	503249	95654	643719	413809	43.29	142.6	2010-06-11
S041	S41	Temperate_coniferous_forests	1170238	240	1170238	1108207	1107283	1014134	332402	957364	647612	352817	519893	102329	742482	413626	24.16	121.29	2010-06-22
S043	S43	Mediterrean	574366	235	574366	556783	556499	515820	173816	494091	349363	191475	332469	66198	390291	230755	38.34	47.31	2012-12-10
S044	S44	Temperate_deciduous_forests	922873	238	922873	894281	893702	823301	247064	776067	504903	341288	465197	87185	579463	386301	37.43	49.1	2012-12-10
S045	S45	Moist_tropical_forests	684536	239	684536	665382	664982	606195	179890	563262	373959	245639	366742	72441	429734	284650	18.32	-65.8167	2011-03-09
S049	S49	Moist_tropical_forests	1015637	240	1015637	986053	985433	895214	277818	828513	556713	378454	524356	94955	638217	428162	18.32	-65.8197	2011-03-09
S052	S52	Mediterrean	842760	236	842760	816030	815489	752330	230741	714637	485758	270533	476502	95552	549518	328302	30.14	51.54	2012-12-12
S053	S53	Mediterrean	974428	238	974428	946240	945664	869714	258230	818538	539124	319005	523366	101075	616007	378157	30.73	51.5734	2012-12-12
S056	S56	Moist_tropical_forests	2683356	239	922319	839580	838786	734390	222132	645385	405656	207816	416386	81827	490999	261722	5.44	-60.09	2012-06-05
S058	S58	Moist_tropical_forests	1042427	237	1042427	970854	970070	867805	263518	795864	512456	288241	489394	95685	601717	346804	5.31	-59.93	2012-06-14
S061	S61	Moist_tropical_forests	836632	236	836632	782044	781556	702869	212633	652784	422792	230540	431647	86942	491143	284458	5.31	-59.9248	2012-06-14
S062	S62	Savannas	1115124	239	1115124	1071034	1070334	991130	346384	941988	671475	377624	580855	118437	753075	445152	-37.73	145.24	2012-05-18
S063	S63	Southern_temperate_forests	862986	238	862986	819767	819187	747576	241166	706408	474360	277064	442588	84834	541242	326681	-37.49	145.83	2012-06-10
S068	S68	Savannas	9083598	243	749659	722474	722069	664017	206149	630801	413075	236167	424957	86778	468719	288430	-20.02	29.48	2012-12-20
S069	S69	Moist_tropical_forests	2708070	230	1883388	1493843	1491109	1176585	398521	870618	643199	427535	567091	99709	808470	486630	3.35	12.7251	2012-04-19
S070a	S70	Moist_tropical_forests	1996961	232	1477412	1179016	1177157	921056	298097	729213	460043	275669	445431	80544	600464	327288	3.37	12.736	2012-04-21
S072	S72	Temperate_deciduous_forests	9318761	242	885652	847136	846535	777418	257080	742065	520561	386880	486877	86330	582681	426325	29.74	-82.44	2012-10-30
S073	S73	Southern_temperate_forests	6835664	241	1220602	1119190	1118329	1002356	320555	933564	629270	336525	572096	113169	726665	406470	-44.07	-73.1	2012-03-14
S075	S75	Southern_temperate_forests	1081741	240	1081741	1052379	1051666	977902	332622	938427	660584	379612	561399	108936	739163	440651	-41.08	-71.5514	2012-03-20
S079	S79	Southern_temperate_forests	827692	237	827692	800235	799754	740072	249231	711836	506272	318714	455807	86793	563715	364414	-40.13	-71.6608	2012-03-21
S081	S81	Southern_temperate_forests	977316	237	977316	938440	937881	870703	310536	838090	602082	370374	520892	99238	669376	422637	-40.13	-71.68	2012-03-21
S085	S85	Southern_temperate_forests	1281288	239	1281288	1236439	1235632	1142180	397876	1089848	754682	353202	594821	120938	856404	429597	-41.2	-71.8228	2012-03-22
S089	S89	Southern_temperate_forests	1086639	237	1086639	1052923	1052303	977347	348400	942150	686424	372615	600674	117866	760961	440256	-42.78	-71.47	2012-03-27
S092	S92	Southern_temperate_forests	835850	236	835850	794875	794496	733226	274708	711927	536182	285110	489524	98725	589048	342358	-54.48	-67.45	2012-04-12
S094	S94	Southern_temperate_forests	1187952	238	1187952	1152323	1151662	1072902	397644	1037902	763226	385015	633718	126340	845020	460331	-54.48	-67.45	2012-04-14
S096	S96	Southern_temperate_forests	847919	239	847919	820076	819571	756873	251584	725097	508179	316153	446772	84146	569050	360931	-44.83	-71.73	2012-03-23
S097	S97	Moist_tropical_forests	2980665	242	756997	696610	696116	624009	197178	571849	384737	227955	375732	71071	444733	269450	2.98	102.31	2012-08-28
S098	S98	Moist_tropical_forests	12018137	244	825080	789750	789254	714412	223132	670916	451716	307834	441713	78788	513776	349365	6.42	80.42	2012-10-18
S099	S99	Moist_tropical_forests	938852	237	938852	892375	891849	807723	247033	758724	499662	312664	520251	97847	569708	368455	6.42	80.4237	2012-10-19
